# Supplementary material for: Coiled-coil structure of meiosis protein TEX12 and conformational regulation by its C-terminal tip
Source: Commun Biol. 2022 Sep 7;5:921. doi: 10.1038/s42003-022-03886-9 (PMC9452514; doi:10.1038/s42003-022-03886-9)
Supplement: Supplementary file 4 — Supplementary Data 1 [file 42003_2022_3886_MOESM4_ESM.xlsx]

## Sheet: WT rmsd Fig7b
0	Time (us)	Run1	Run2	Run3
0	0	0	0	5.80772e-07
1	0.0001	0.648326	0.915172	1.49382
2	0.0002	1.29512	1.61084	1.381
3	0.0003	1.75642	1.6777	1.22945
4	0.0004	1.71297	1.9555	1.42605
5	0.0005	1.56705	1.96806	1.26137
6	0.0006	1.55663	2.17314	1.37603
7	0.0007	1.18493	2.11695	1.62675
8	0.0008	1.06826	2.06934	1.87908
9	0.0009	1.16105	1.87365	1.44513
10	0.001	1.56925	1.90532	2.18807
11	0.0011	1.32255	1.79446	1.8918
12	0.0012	1.42	1.94719	1.96858
13	0.0013	1.35707	2.01084	2.18076
14	0.0014	1.39412	2.20154	2.1008
15	0.0015	1.23695	2.21008	1.59012
16	0.0016	1.58769	2.63489	1.47679
17	0.0017	1.27073	2.42335	1.15864
18	0.0018	1.58492	2.51851	1.78906
19	0.0019	1.1664	2.41729	1.55526
20	0.002	1.19288	1.9421	1.66238
21	0.0021	1.38758	2.13743	1.58944
22	0.0022	1.52159	2.05684	1.26798
23	0.0023	1.56925	2.05773	1.06902
24	0.0024	1.71534	2.14823	1.27638
25	0.0025	1.51847	2.2725	1.43728
26	0.0026	1.44229	2.18311	1.65903
27	0.0027	1.39286	2.14593	1.51727
28	0.0028	1.49727	2.28588	1.65845
29	0.0029	1.41633	2.43047	1.63092
30	0.003	1.56967	2.44954	1.60873
31	0.0031	1.75906	2.26185	1.86908
32	0.0032	1.4274	2.29014	1.85692
33	0.0033	1.60376	2.6849	1.86487
34	0.0034	1.56774	2.28341	1.94702
35	0.0035	1.76065	2.68219	1.62174
36	0.0036	2.09671	3.01094	1.80475
37	0.0037	1.5138	2.93072	1.69352
38	0.0038	1.66967	2.68273	1.67168
39	0.0039	1.49135	2.42377	1.40864
40	0.004	1.43736	2.20283	1.3537
41	0.0041	1.62803	2.13653	1.83083
42	0.0042	1.48437	2.19993	1.76111
43	0.0043	1.44034	2.32734	1.88628
44	0.0044	1.56957	2.2079	1.69709
45	0.0045	1.5554	2.42568	1.74925
46	0.0046	1.80375	2.21695	1.91614
47	0.0047	1.49727	2.26923	1.94039
48	0.0048	1.50139	2.06608	1.84893
49	0.0049	1.59547	2.00326	1.68561
50	0.005	1.38135	1.9144	1.93682
51	0.0051	1.55523	1.85679	2.18766
52	0.0052	1.37455	1.67731	1.84191
53	0.0053	1.56143	1.61525	1.94846
54	0.0054	1.6073	1.64388	1.24186
55	0.0055	1.48795	1.83225	1.51229
56	0.0056	1.5432	1.78521	1.49216
57	0.0057	1.69369	1.84512	1.46815
58	0.0058	1.79943	1.8976	1.6946
59	0.0059	1.8428	1.99466	1.59755
60	0.006	1.81209	1.85262	2.01799
61	0.0061	1.77379	2.06986	1.6619
62	0.0062	1.82609	1.9673	1.61632
63	0.0063	1.72844	2.06575	1.70245
64	0.0064	1.61248	2.13534	2.15781
65	0.0065	2.06692	2.13855	1.72958
66	0.0066	1.9957	2.37124	2.06291
67	0.0067	2.03165	2.24417	2.21268
68	0.0068	1.95446	2.27642	1.61586
69	0.0069	2.06986	2.01907	1.6858
70	0.007	1.79369	1.99158	1.80825
71	0.0071	1.5299	2.08433	1.92869
72	0.0072	1.87024	2.068	1.80417
73	0.0073	1.9636	1.91397	1.92296
74	0.0074	1.88563	2.04852	1.92574
75	0.0075	2.11985	2.01176	2.05554
76	0.0076	2.04092	2.03435	2.21542
77	0.0077	2.18125	1.90099	1.94598
78	0.0078	2.15802	2.00242	1.84551
79	0.0079	2.19581	2.01425	1.78571
80	0.008	1.88577	2.16912	2.07244
81	0.0081	2.07626	2.09049	2.32804
82	0.0082	1.97593	2.19125	2.10237
83	0.0083	2.12918	2.17207	1.86746
84	0.0084	2.06439	2.06063	1.89773
85	0.0085	2.03627	1.87664	1.87128
86	0.0086	2.10116	1.94753	2.1511
87	0.0087	2.04741	2.12505	1.75553
88	0.0088	2.22799	1.90594	2.14891
89	0.0089	2.08925	1.89657	2.20858
90	0.009	2.1729	1.90584	1.68666
91	0.0091	2.30763	2.00411	1.61078
92	0.0092	2.4151	2.20415	1.6839
93	0.0093	2.19275	2.10735	1.67161
94	0.0094	2.13706	1.94679	1.59803
95	0.0095	2.07331	1.90524	1.63665
96	0.0096	2.19904	1.85437	1.59703
97	0.0097	1.95061	1.76736	1.54496
98	0.0098	1.98558	1.91428	1.60414
99	0.0099	1.95563	1.72466	1.55066
100	0.01	2.03542	1.64984	1.59268
101	0.0101	1.92732	1.85466	1.92392
102	0.0102	1.86351	1.89141	1.75332
103	0.0103	1.80988	2.1026	1.68012
104	0.0104	1.60862	1.68513	1.86592
105	0.0105	2.0159	1.91219	1.89299
106	0.0106	1.79687	1.75472	1.73642
107	0.0107	1.91756	1.71103	1.75378
108	0.0108	1.94539	1.84689	1.61892
109	0.0109	1.94315	1.63644	1.57554
110	0.011	2.23862	1.71015	1.63527
111	0.0111	1.97994	1.83931	1.65644
112	0.0112	1.83727	1.73351	1.6362
113	0.0113	1.76242	1.82349	1.65782
114	0.0114	1.90513	1.8252	1.9082
115	0.0115	1.77664	1.87852	1.93358
116	0.0116	1.8035	2.02833	1.72901
117	0.0117	1.84087	1.92238	1.93299
118	0.0118	1.86109	1.72305	1.89797
119	0.0119	1.98323	1.90105	1.71359
120	0.012	1.6293	2.10569	1.58372
121	0.0121	1.90791	1.79116	1.61809
122	0.0122	1.8239	2.06163	1.55424
123	0.0123	1.73789	2.18519	1.83588
124	0.0124	2.16562	2.11224	1.66452
125	0.0125	1.8573	2.03965	1.59614
126	0.0126	1.97924	2.0188	1.4872
127	0.0127	1.82246	2.27451	1.55207
128	0.0128	1.74588	1.88302	1.51567
129	0.0129	1.79504	2.06689	1.53175
130	0.013	1.92854	2.24578	1.4256
131	0.0131	1.71374	1.83053	1.41407
132	0.0132	1.88342	1.89914	1.45554
133	0.0133	2.01336	2.14051	1.60628
134	0.0134	1.94524	2.08522	1.54903
135	0.0135	2.20418	2.17733	1.32426
136	0.0136	2.13173	2.04091	1.63786
137	0.0137	2.17294	2.27941	1.39791
138	0.0138	2.37247	2.033	1.5493
139	0.0139	2.02956	2.27953	1.58602
140	0.014	2.0467	2.26976	1.52424
141	0.0141	1.91274	2.23158	1.65234
142	0.0142	1.99554	2.3953	1.70879
143	0.0143	2.145	2.16922	1.67028
144	0.0144	1.99601	2.20157	1.64014
145	0.0145	2.2452	2.17909	1.89468
146	0.0146	1.93521	2.30392	2.26364
147	0.0147	2.42758	2.47853	2.10999
148	0.0148	2.2065	2.14857	2.18055
149	0.0149	2.211	1.93437	2.0373
150	0.015	2.3849	2.14961	2.15282
151	0.0151	2.36809	2.17678	2.0595
152	0.0152	2.48633	2.38466	2.16173
153	0.0153	2.21548	2.26777	1.80611
154	0.0154	2.27156	2.04667	1.68776
155	0.0155	2.09335	2.40162	1.73788
156	0.0156	2.05559	2.36333	1.71359
157	0.0157	2.24237	2.79073	1.72393
158	0.0158	2.20196	2.45181	1.56588
159	0.0159	2.2502	2.58355	1.46743
160	0.016	2.44118	2.88707	1.64081
161	0.0161	2.08719	2.71765	1.59792
162	0.0162	2.24652	2.42674	1.74773
163	0.0163	2.00903	2.59171	1.60882
164	0.0164	1.99034	2.48259	1.5715
165	0.0165	1.953	2.53846	1.56915
166	0.0166	2.07923	2.61796	1.5356
167	0.0167	2.00173	2.28491	1.718
168	0.0168	1.83333	2.15906	1.73831
169	0.0169	2.25565	2.36645	1.83851
170	0.017	1.94006	2.55255	1.57592
171	0.0171	2.01594	2.0878	1.37965
172	0.0172	2.15202	2.11266	1.44893
173	0.0173	1.71379	2.3002	1.51173
174	0.0174	2.00219	2.23831	1.64409
175	0.0175	1.95342	2.37817	1.64853
176	0.0176	1.88084	2.21541	1.6043
177	0.0177	1.99652	2.19764	1.78225
178	0.0178	1.98676	2.17635	1.54818
179	0.0179	2.03866	2.30745	1.70072
180	0.018	2.1144	2.50491	1.47117
181	0.0181	1.88301	2.53763	1.54524
182	0.0182	1.76002	2.52093	1.51864
183	0.0183	1.85655	2.5748	1.7372
184	0.0184	2.09317	2.59604	1.60424
185	0.0185	1.76406	2.52206	1.74831
186	0.0186	2.23537	2.67954	1.57795
187	0.0187	2.08971	2.83948	1.80457
188	0.0188	2.06904	3.0651	1.74365
189	0.0189	2.11272	2.61369	1.79929
190	0.019	2.17907	2.69914	1.68118
191	0.0191	2.099	2.63552	1.59792
192	0.0192	2.21387	2.6358	1.65296
193	0.0193	2.20252	2.69423	1.50198
194	0.0194	1.80857	3.10097	1.80545
195	0.0195	2.20801	2.81733	1.942
196	0.0196	1.95648	2.93569	1.89335
197	0.0197	1.94968	2.8202	1.61856
198	0.0198	2.17331	2.81311	1.64708
199	0.0199	2.17019	2.68826	1.6709
200	0.02	1.98092	2.75485	1.86375
201	0.0201	1.70792	2.81895	1.60909
202	0.0202	2.01948	2.58461	2.1908
203	0.0203	2.31801	2.42695	1.84548
204	0.0204	2.33866	2.45629	1.76201
205	0.0205	2.08968	2.23565	1.47574
206	0.0206	1.90775	2.54994	1.44913
207	0.0207	1.99047	2.46595	1.60158
208	0.0208	1.90825	2.41402	1.37005
209	0.0209	2.01254	2.2842	1.83234
210	0.021	2.03204	2.15024	1.82214
211	0.0211	2.06318	2.43374	1.76449
212	0.0212	2.02066	2.28827	1.64521
213	0.0213	2.06005	2.66531	1.82534
214	0.0214	1.90947	2.6787	1.63015
215	0.0215	2.02554	2.46585	1.97243
216	0.0216	1.90925	2.82588	1.64698
217	0.0217	1.91546	2.57929	1.83795
218	0.0218	2.12124	2.60473	1.7677
219	0.0219	2.27705	2.84391	1.58946
220	0.022	2.04915	2.51446	1.83023
221	0.0221	2.18177	2.3031	1.77239
222	0.0222	1.93639	2.4157	2.03265
223	0.0223	2.11214	2.25905	1.93071
224	0.0224	2.06567	2.28997	2.02203
225	0.0225	2.15022	2.27791	1.86256
226	0.0226	2.04216	2.37617	2.03931
227	0.0227	1.90539	2.125	1.98843
228	0.0228	2.15812	2.23822	1.84196
229	0.0229	2.03266	2.4982	1.65079
230	0.023	1.91661	2.58952	1.69995
231	0.0231	1.86347	2.3469	1.59424
232	0.0232	1.8176	2.33647	1.69744
233	0.0233	1.8724	2.11009	2.00001
234	0.0234	2.00318	2.1383	2.00581
235	0.0235	1.95661	2.05456	2.03697
236	0.0236	2.32719	1.87277	1.66213
237	0.0237	1.88895	1.97864	1.65569
238	0.0238	1.97739	1.90954	1.50903
239	0.0239	2.11985	2.00679	1.92838
240	0.024	1.81145	2.00322	1.87643
241	0.0241	1.98483	2.11374	1.61414
242	0.0242	2.2118	2.08226	2.00273
243	0.0243	2.27697	2.33614	2.0583
244	0.0244	2.79555	2.07499	1.92257
245	0.0245	2.57519	2.32127	1.99462
246	0.0246	2.39875	2.31348	1.88606
247	0.0247	2.31673	2.77803	1.73369
248	0.0248	2.26508	2.75093	1.80481
249	0.0249	2.20666	2.55811	1.91138
250	0.025	2.1504	2.30198	1.7993
251	0.0251	2.32402	2.29072	1.6021
252	0.0252	2.41819	2.20266	1.51944
253	0.0253	2.01524	2.17965	1.53605
254	0.0254	2.41825	2.22956	1.93707
255	0.0255	2.44888	2.21622	1.86707
256	0.0256	2.32765	2.4309	1.58371
257	0.0257	2.10371	2.23893	1.56846
258	0.0258	2.14335	2.12474	1.82024
259	0.0259	2.29099	2.20138	1.74254
260	0.026	1.90506	2.01179	1.69191
261	0.0261	2.17259	2.13669	1.52514
262	0.0262	2.22023	2.40937	1.52853
263	0.0263	2.36376	2.15208	1.68967
264	0.0264	2.03985	1.98548	1.53927
265	0.0265	1.93412	2.25923	1.69509
266	0.0266	2.27696	2.0132	1.57773
267	0.0267	1.99647	2.23969	1.37307
268	0.0268	2.25452	2.17206	1.57716
269	0.0269	2.19038	2.17583	1.4102
270	0.027	2.37147	2.05842	1.52542
271	0.0271	2.13908	2.10206	1.60028
272	0.0272	2.01965	2.04453	1.58923
273	0.0273	1.9365	2.14238	1.82676
274	0.0274	1.97194	2.11652	1.7129
275	0.0275	2.13003	2.034	1.63608
276	0.0276	1.94481	2.27855	1.82852
277	0.0277	1.983	2.37122	1.76252
278	0.0278	2.05239	2.21686	2.06197
279	0.0279	1.89711	2.17312	1.6476
280	0.028	1.99235	2.40668	1.50269
281	0.0281	1.78824	2.77803	1.54655
282	0.0282	2.15538	2.81336	1.67008
283	0.0283	2.11725	2.59745	1.78466
284	0.0284	2.22238	2.49546	1.4215
285	0.0285	2.08424	2.60794	1.49583
286	0.0286	2.01343	2.61355	1.59295
287	0.0287	2.17401	2.48077	1.60523
288	0.0288	1.8954	2.07084	1.73685
289	0.0289	2.04646	2.25248	1.75938
290	0.029	2.04696	2.22503	2.27983
291	0.0291	1.94546	2.30155	1.77384
292	0.0292	1.90119	2.5681	1.5584
293	0.0293	2.27011	2.32976	1.70485
294	0.0294	2.366	2.38053	1.64751
295	0.0295	2.06241	2.29244	1.56421
296	0.0296	2.24674	2.27656	1.80693
297	0.0297	2.19686	2.33652	1.91652
298	0.0298	2.04375	2.1947	1.73053
299	0.0299	2.00676	2.1608	2.39218
300	0.03	2.02103	2.46254	1.92464
301	0.0301	2.226	2.31639	2.30189
302	0.0302	1.95645	2.23188	2.43152
303	0.0303	1.9275	2.30687	1.81482
304	0.0304	2.1568	2.2488	1.73681
305	0.0305	1.90963	2.50282	1.7986
306	0.0306	2.07547	2.42014	1.67874
307	0.0307	1.92137	2.46195	1.75765
308	0.0308	1.93055	2.48943	1.84198
309	0.0309	1.76175	2.44695	1.96477
310	0.031	1.78599	2.34713	2.17821
311	0.0311	1.95405	2.55148	2.12058
312	0.0312	1.93685	2.35156	2.12096
313	0.0313	1.7107	2.39947	1.71182
314	0.0314	1.98473	2.69862	1.87051
315	0.0315	2.18598	2.2652	2.12529
316	0.0316	2.07022	2.52666	2.3134
317	0.0317	2.14542	2.74272	2.17339
318	0.0318	1.8557	2.69272	1.94178
319	0.0319	1.87709	2.79263	2.05178
320	0.032	1.64249	2.73018	1.58458
321	0.0321	2.1149	2.56068	1.43247
322	0.0322	2.09632	2.62637	1.71786
323	0.0323	1.92665	2.6718	1.7941
324	0.0324	2.25356	2.50549	1.98563
325	0.0325	2.16272	2.72311	1.74283
326	0.0326	1.9478	2.45928	1.56112
327	0.0327	1.95921	2.68508	1.53147
328	0.0328	1.89704	2.72109	1.59573
329	0.0329	2.08249	2.49607	1.45928
330	0.033	2.19116	2.83658	1.60432
331	0.0331	2.5177	2.87639	1.70431
332	0.0332	2.1447	2.67988	1.52187
333	0.0333	2.4028	2.43523	1.51523
334	0.0334	2.30542	2.3595	1.53495
335	0.0335	2.50949	2.49324	1.7695
336	0.0336	2.31843	2.6293	1.53733
337	0.0337	2.24251	2.48925	1.73204
338	0.0338	2.12075	2.36233	1.71124
339	0.0339	1.99677	2.4038	1.77371
340	0.034	1.97446	2.17844	1.7385
341	0.0341	2.18465	2.33549	1.69881
342	0.0342	2.368	2.31198	2.29088
343	0.0343	2.31309	2.26125	2.05195
344	0.0344	2.10438	2.2024	2.02398
345	0.0345	2.11343	2.07948	1.95222
346	0.0346	2.11544	2.30022	1.77173
347	0.0347	2.14709	2.35823	1.78731
348	0.0348	2.31679	2.42135	2.04673
349	0.0349	2.51592	2.31953	1.75514
350	0.035	2.2372	2.37798	1.55504
351	0.0351	2.50938	2.24991	1.60406
352	0.0352	2.57936	2.01352	1.66332
353	0.0353	2.44831	2.23504	1.73128
354	0.0354	2.36159	2.17354	1.91229
355	0.0355	2.20761	2.19909	1.77425
356	0.0356	2.12588	2.03641	1.77711
357	0.0357	2.122	2.28628	1.69096
358	0.0358	2.37538	2.12359	1.90592
359	0.0359	2.41019	2.19752	1.67214
360	0.036	2.37677	2.33909	1.86517
361	0.0361	2.65182	2.32958	1.56587
362	0.0362	2.80809	2.50496	1.59035
363	0.0363	2.77113	2.29698	1.64344
364	0.0364	3.40758	2.19176	1.42214
365	0.0365	2.9646	2.24152	1.73608
366	0.0366	3.03173	2.38954	1.54479
367	0.0367	3.08069	2.26446	1.68033
368	0.0368	2.67085	2.26238	1.58153
369	0.0369	2.69462	2.30552	1.82483
370	0.037	2.47132	2.4131	1.93693
371	0.0371	2.78291	2.3556	1.70621
372	0.0372	2.79623	2.30707	1.6712
373	0.0373	2.94175	2.30652	1.48567
374	0.0374	3.1104	2.23559	1.41474
375	0.0375	2.93122	2.42378	1.25434
376	0.0376	2.87784	2.42257	1.553
377	0.0377	2.60364	2.27777	1.64899
378	0.0378	2.79138	2.26235	1.54835
379	0.0379	2.48549	2.23607	1.54347
380	0.038	2.42874	2.12966	1.81046
381	0.0381	2.32215	2.17577	1.63284
382	0.0382	2.07966	2.37184	2.22808
383	0.0383	2.35246	2.27851	2.00766
384	0.0384	2.57707	2.33877	1.63018
385	0.0385	2.59554	2.36687	1.64245
386	0.0386	2.55691	2.39705	1.71544
387	0.0387	2.75178	2.35567	1.69973
388	0.0388	2.55809	2.3703	1.55084
389	0.0389	2.25385	2.45165	1.6145
390	0.039	2.48724	2.52162	1.58096
391	0.0391	2.21508	2.54105	1.7854
392	0.0392	2.5076	2.6529	1.47186
393	0.0393	2.84777	2.44364	1.79928
394	0.0394	2.46798	2.42947	1.67845
395	0.0395	2.28481	2.47766	1.44991
396	0.0396	2.21208	2.37357	1.61698
397	0.0397	2.19077	2.36075	1.53111
398	0.0398	2.16556	2.48897	1.87802
399	0.0399	2.04759	2.29747	1.57331
400	0.04	2.18138	2.39896	1.77933
401	0.0401	2.3841	2.44258	1.945
402	0.0402	1.93497	2.68433	1.8444
403	0.0403	2.36449	2.64019	1.52109
404	0.0404	2.07053	2.53926	1.52269
405	0.0405	2.30914	2.70351	1.87568
406	0.0406	2.48859	2.34655	1.84256
407	0.0407	2.31038	2.30875	1.70676
408	0.0408	2.31153	2.34622	1.80583
409	0.0409	2.0051	2.40162	1.77901
410	0.041	2.40243	2.76015	1.81918
411	0.0411	2.48662	2.81093	1.60312
412	0.0412	2.30151	2.65288	1.81209
413	0.0413	2.19851	2.66199	1.983
414	0.0414	2.43866	2.42634	1.83927
415	0.0415	2.28582	2.43097	1.75643
416	0.0416	1.96943	2.54182	1.95594
417	0.0417	1.82448	3.01537	1.69658
418	0.0418	2.15463	2.96325	1.69137
419	0.0419	2.23428	2.98053	1.78534
420	0.042	2.14006	2.88021	1.90884
421	0.0421	2.27447	2.57371	2.03898
422	0.0422	2.21154	2.67221	1.8472
423	0.0423	2.46477	2.49853	1.87375
424	0.0424	2.33001	2.30515	1.84476
425	0.0425	2.13443	2.23678	1.69491
426	0.0426	2.35691	2.28447	1.58432
427	0.0427	2.06974	2.29754	1.62675
428	0.0428	2.11105	2.35914	1.66525
429	0.0429	2.24798	2.22247	1.71068
430	0.043	2.08242	2.14119	1.5949
431	0.0431	2.18703	2.34086	1.48513
432	0.0432	1.9941	2.26718	1.81819
433	0.0433	2.07224	2.36444	1.78909
434	0.0434	1.84749	2.33673	1.57631
435	0.0435	2.01258	2.48606	1.43165
436	0.0436	2.07891	2.62431	1.68354
437	0.0437	2.27884	2.74471	1.95092
438	0.0438	2.22006	2.46016	1.66075
439	0.0439	2.17384	2.54456	1.75772
440	0.044	2.19286	2.48363	1.91735
441	0.0441	2.19944	2.40385	2.17476
442	0.0442	2.0805	2.69596	1.6637
443	0.0443	1.96483	2.8478	1.7787
444	0.0444	1.8756	2.59034	1.78452
445	0.0445	1.64323	2.408	1.62531
446	0.0446	2.11118	2.51299	2.23794
447	0.0447	2.02157	2.61672	1.92206
448	0.0448	2.07121	2.58309	2.02007
449	0.0449	1.97377	2.65661	1.78494
450	0.045	2.15338	2.48126	1.98797
451	0.0451	2.11909	2.30536	2.08008
452	0.0452	1.82322	2.31737	1.9886
453	0.0453	2.13168	2.32435	1.59407
454	0.0454	1.96244	2.38081	2.37279
455	0.0455	2.32744	2.51656	1.74222
456	0.0456	2.3223	2.37304	1.85034
457	0.0457	2.27582	2.38234	1.60885
458	0.0458	2.1714	2.27219	1.7605
459	0.0459	2.37314	2.73501	1.70545
460	0.046	2.14649	2.19482	1.93873
461	0.0461	2.14804	2.41593	1.70688
462	0.0462	2.13452	2.28379	1.66959
463	0.0463	2.29273	2.29386	1.67589
464	0.0464	1.87765	2.20951	1.96189
465	0.0465	1.95868	2.33614	1.87689
466	0.0466	1.91121	2.24796	1.60046
467	0.0467	1.89684	2.27753	1.75922
468	0.0468	1.98018	2.47428	1.62774
469	0.0469	1.83904	2.68135	1.43015
470	0.047	1.93013	2.68599	1.4884
471	0.0471	1.7091	2.48539	1.55764
472	0.0472	1.5904	2.61225	1.52161
473	0.0473	1.55544	2.35602	1.63523
474	0.0474	1.53924	2.51174	2.02861
475	0.0475	1.54511	2.56942	2.04252
476	0.0476	1.73471	2.8282	1.99264
477	0.0477	1.76818	2.63728	1.81447
478	0.0478	1.86257	2.5686	1.61267
479	0.0479	1.84769	2.61545	1.61605
480	0.048	1.7413	2.604	1.83103
481	0.0481	1.92466	2.60224	2.12095
482	0.0482	1.74001	2.64534	2.00305
483	0.0483	1.70646	2.66734	1.78351
484	0.0484	1.79103	2.72948	1.79855
485	0.0485	1.9469	2.56813	1.55354
486	0.0486	2.07404	2.36689	1.54546
487	0.0487	2.17815	2.80547	1.71562
488	0.0488	2.05108	2.85933	1.76405
489	0.0489	1.83218	2.87529	1.79687
490	0.049	1.82739	2.50074	2.10906
491	0.0491	1.91909	2.36605	1.8611
492	0.0492	1.60374	2.63304	1.60426
493	0.0493	1.73694	2.55617	1.5456
494	0.0494	1.9988	2.77092	1.89312
495	0.0495	1.94924	2.91545	1.96655
496	0.0496	1.8678	2.82961	2.12305
497	0.0497	2.04212	2.94808	1.88043
498	0.0498	1.96124	3.11497	1.80999
499	0.0499	2.07704	2.91552	1.83271
500	0.05	1.88416	2.75285	1.89416
501	0.0501	1.86147	2.84564	1.7798
502	0.0502	1.8156	3.13842	1.84071
503	0.0503	1.89025	3.08474	1.76395
504	0.0504	1.79836	2.83436	1.98193
505	0.0505	1.84601	2.96609	1.80764
506	0.0506	2.00472	3.12714	2.0302
507	0.0507	1.74491	2.93491	1.74182
508	0.0508	2.1506	2.89063	1.87106
509	0.0509	2.02589	2.72657	2.06187
510	0.051	1.89321	2.74681	1.88965
511	0.0511	1.85431	2.85359	2.23584
512	0.0512	1.90944	2.92464	1.96713
513	0.0513	1.79839	2.80367	2.23849
514	0.0514	2.06257	2.60995	2.05467
515	0.0515	1.8598	2.63982	2.00479
516	0.0516	2.01104	2.41225	1.87711
517	0.0517	1.85068	2.62781	1.81308
518	0.0518	1.77613	2.68688	1.73555
519	0.0519	1.88381	2.67126	1.9647
520	0.052	1.83626	2.85298	1.78339
521	0.0521	1.81154	2.67107	1.92813
522	0.0522	1.82801	2.77313	1.75588
523	0.0523	1.95514	2.60344	2.13926
524	0.0524	1.92203	2.77567	2.34265
525	0.0525	1.95915	2.8836	2.14542
526	0.0526	1.88082	2.80766	2.12129
527	0.0527	1.91292	2.73486	2.3138
528	0.0528	2.45425	2.58688	2.25012
529	0.0529	2.07246	2.73783	2.25205
530	0.053	2.22569	2.63315	2.32926
531	0.0531	2.24668	2.6295	2.24196
532	0.0532	2.05769	2.53593	1.84327
533	0.0533	2.12621	2.63196	2.08497
534	0.0534	2.42776	2.45998	2.46521
535	0.0535	2.32457	2.50915	2.13586
536	0.0536	2.12868	2.36368	2.0392
537	0.0537	2.07751	2.4745	1.77148
538	0.0538	2.03943	2.70474	1.74968
539	0.0539	2.34895	2.47783	1.93318
540	0.054	2.15635	2.45842	2.12699
541	0.0541	2.5358	2.52883	1.7074
542	0.0542	2.19689	2.5128	1.51484
543	0.0543	2.56156	2.46454	1.92716
544	0.0544	2.35057	2.54552	1.99667
545	0.0545	2.26287	2.324	2.28172
546	0.0546	2.15189	2.43428	2.22045
547	0.0547	2.23311	2.53628	2.03004
548	0.0548	2.09778	2.62201	1.74225
549	0.0549	2.28852	2.44871	1.92645
550	0.055	2.01843	2.56126	1.96878
551	0.0551	2.18947	2.57213	2.17106
552	0.0552	2.28454	2.57276	1.84735
553	0.0553	2.106	2.42968	2.07445
554	0.0554	2.2245	2.45237	1.66641
555	0.0555	2.47822	2.71427	1.75104
556	0.0556	2.22823	2.42895	1.85022
557	0.0557	2.24748	2.64657	1.92765
558	0.0558	2.3075	2.61723	1.92321
559	0.0559	2.00041	2.51656	2.05144
560	0.056	2.2459	2.70522	1.70781
561	0.0561	2.13494	2.55322	1.68773
562	0.0562	1.93806	2.62093	1.83555
563	0.0563	2.19523	2.46706	1.86354
564	0.0564	2.11364	2.31953	2.03932
565	0.0565	2.25961	2.4066	2.19727
566	0.0566	2.20613	2.36604	1.9468
567	0.0567	2.37106	2.4139	2.27884
568	0.0568	1.97128	2.34099	2.05029
569	0.0569	2.03516	2.46795	1.92046
570	0.057	2.1002	2.50496	1.76591
571	0.0571	2.23307	2.49477	1.98515
572	0.0572	2.09991	2.4016	1.80717
573	0.0573	2.07788	2.50806	2.12189
574	0.0574	1.96399	2.29043	2.09022
575	0.0575	1.97248	2.30908	1.57766
576	0.0576	2.00515	2.32529	1.81721
577	0.0577	1.8866	2.23935	1.83941
578	0.0578	2.21295	2.24865	1.86088
579	0.0579	2.47752	2.37315	2.01608
580	0.058	2.32627	2.42465	1.96156
581	0.0581	2.25995	2.77658	2.1543
582	0.0582	2.10146	2.49573	1.75044
583	0.0583	2.40896	2.64866	1.67762
584	0.0584	2.47388	2.50212	1.65999
585	0.0585	2.21623	2.65089	1.8208
586	0.0586	2.2281	2.63228	2.01294
587	0.0587	2.36539	2.65689	2.01463
588	0.0588	2.13407	2.51196	2.1429
589	0.0589	2.10656	2.61228	2.49994
590	0.059	2.01857	2.39478	2.391
591	0.0591	2.20237	2.46686	2.12072
592	0.0592	2.42735	2.36605	2.31816
593	0.0593	2.1838	2.44726	2.04925
594	0.0594	2.43616	2.74134	2.36561
595	0.0595	2.75847	2.59845	2.15792
596	0.0596	2.3961	2.52507	2.14668
597	0.0597	2.24876	2.47098	1.98962
598	0.0598	2.37614	2.40782	2.03503
599	0.0599	2.58051	2.44553	2.17026
600	0.06	2.51594	2.47775	2.21849
601	0.0601	2.68233	2.39039	1.993
602	0.0602	2.42905	2.63537	2.08942
603	0.0603	2.40886	2.61575	1.69519
604	0.0604	2.44152	2.47475	1.80336
605	0.0605	2.40744	2.5388	2.05381
606	0.0606	2.53953	2.40618	2.24735
607	0.0607	2.25262	2.48361	2.06575
608	0.0608	2.35435	2.51423	2.17546
609	0.0609	2.57032	2.39624	1.7132
610	0.061	2.31105	2.57264	2.09203
611	0.0611	2.26458	2.50952	1.84697
612	0.0612	2.40309	2.53696	1.80912
613	0.0613	2.72884	2.45796	1.71196
614	0.0614	2.68337	2.58716	1.72929
615	0.0615	2.27024	2.39621	1.88587
616	0.0616	2.47866	2.31573	1.56758
617	0.0617	2.41105	2.67402	1.86947
618	0.0618	2.52127	2.60096	1.82372
619	0.0619	2.48599	2.7129	1.76589
620	0.062	2.55573	2.55406	1.94883
621	0.0621	2.11618	2.76305	1.75462
622	0.0622	2.45331	2.75288	1.92478
623	0.0623	2.52861	2.68585	2.19655
624	0.0624	2.41531	2.84435	2.18973
625	0.0625	2.39252	2.85496	2.08203
626	0.0626	2.29926	2.8924	2.12245
627	0.0627	2.12458	2.68964	1.55631
628	0.0628	2.26896	2.8118	1.59094
629	0.0629	2.16653	2.88391	1.78243
630	0.063	2.47663	2.45294	1.96661
631	0.0631	2.35687	2.682	1.9288
632	0.0632	2.49837	3.01807	2.0916
633	0.0633	2.46304	2.6599	2.29738
634	0.0634	2.29538	2.32537	2.02058
635	0.0635	2.24976	2.56112	2.02354
636	0.0636	2.16085	2.5796	1.75578
637	0.0637	2.22383	2.62709	2.1574
638	0.0638	2.34613	2.75983	2.02563
639	0.0639	2.43418	2.6922	1.96168
640	0.064	2.39497	2.68467	1.94588
641	0.0641	2.22967	2.73284	1.70756
642	0.0642	2.10934	3.19894	1.77272
643	0.0643	2.06479	2.69241	1.76325
644	0.0644	2.05095	2.73917	1.71806
645	0.0645	2.07763	2.69588	1.83057
646	0.0646	2.25527	2.59578	2.18856
647	0.0647	2.11193	2.52306	2.08858
648	0.0648	2.09869	2.43689	2.02082
649	0.0649	2.18658	2.46044	1.86809
650	0.065	2.41327	2.8624	1.86168
651	0.0651	2.26357	2.87309	1.80935
652	0.0652	2.15749	2.54573	1.98422
653	0.0653	2.17138	2.60835	1.73577
654	0.0654	2.11041	2.73775	1.85434
655	0.0655	2.26389	2.75205	1.76525
656	0.0656	2.22268	2.66906	1.71346
657	0.0657	2.05989	2.72442	2.18069
658	0.0658	2.42955	2.66796	1.79164
659	0.0659	1.9774	2.67695	1.68575
660	0.066	2.1006	2.75333	1.70935
661	0.0661	2.0344	2.55989	2.00799
662	0.0662	1.98956	2.71137	2.31671
663	0.0663	1.88331	2.48161	1.94136
664	0.0664	2.06086	2.72436	1.65166
665	0.0665	1.81999	2.64912	1.79267
666	0.0666	2.25716	2.53855	1.91907
667	0.0667	1.96673	2.64858	1.96728
668	0.0668	1.93912	2.73484	1.65951
669	0.0669	2.17058	2.64701	1.90745
670	0.067	1.98666	2.64308	1.794
671	0.0671	2.14963	2.59502	1.83131
672	0.0672	2.0831	2.51673	1.62473
673	0.0673	2.06631	2.68457	1.4869
674	0.0674	2.21488	2.62463	1.79024
675	0.0675	2.50422	2.53652	1.76894
676	0.0676	2.53329	2.53985	1.64005
677	0.0677	2.5796	2.39471	1.77825
678	0.0678	2.53195	2.6807	1.95012
679	0.0679	2.67433	2.67163	1.94462
680	0.068	2.32098	2.49492	1.7616
681	0.0681	2.22411	2.49985	1.82795
682	0.0682	2.19198	2.54226	1.86992
683	0.0683	2.15113	2.46913	2.02009
684	0.0684	1.93781	2.29687	2.09534
685	0.0685	2.23851	2.36054	2.0386
686	0.0686	2.001	2.26359	1.81248
687	0.0687	2.0512	2.37807	2.41731
688	0.0688	2.08901	2.651	1.64418
689	0.0689	2.10226	2.45264	1.99314
690	0.069	2.16288	2.55252	1.55082
691	0.0691	2.1301	2.15427	1.8309
692	0.0692	2.40608	2.28928	1.75595
693	0.0693	2.98992	2.51445	1.72843
694	0.0694	2.52248	2.32545	1.66417
695	0.0695	2.45688	2.13386	1.89209
696	0.0696	2.58159	2.33876	1.47992
697	0.0697	2.59083	2.24555	1.82316
698	0.0698	2.31402	2.3985	1.80576
699	0.0699	2.32278	2.47592	2.028
700	0.07	2.46233	2.32025	1.67488
701	0.0701	2.45653	2.34273	1.46096
702	0.0702	2.43812	2.58442	1.56252
703	0.0703	2.51183	2.46821	1.57487
704	0.0704	2.48759	2.45663	1.64819
705	0.0705	2.58727	2.43327	1.70149
706	0.0706	2.37811	2.44241	1.64936
707	0.0707	2.37572	2.41806	1.48809
708	0.0708	2.11932	2.66684	1.44999
709	0.0709	2.15487	2.45642	1.58734
710	0.071	2.25635	2.71857	1.85321
711	0.0711	2.2646	2.69996	1.59894
712	0.0712	2.2183	2.64534	1.76027
713	0.0713	2.11123	2.52305	1.54267
714	0.0714	2.54045	2.41586	1.63482
715	0.0715	2.3716	2.43504	1.78895
716	0.0716	2.22195	2.53669	1.74728
717	0.0717	2.31802	2.51304	1.71155
718	0.0718	2.21202	2.44269	1.74946
719	0.0719	2.19231	2.34486	1.8832
720	0.072	2.47298	2.57654	1.59016
721	0.0721	2.36159	2.47615	1.77984
722	0.0722	2.14366	2.56735	1.97174
723	0.0723	2.44508	2.54517	1.90722
724	0.0724	2.49662	2.44257	2.04075
725	0.0725	2.54063	2.41053	1.7747
726	0.0726	2.66886	2.3866	2.10734
727	0.0727	2.59341	2.3254	1.9122
728	0.0728	2.5556	2.49391	1.8583
729	0.0729	2.71057	2.48482	1.73709
730	0.073	2.32789	2.3077	1.97129
731	0.0731	2.25613	2.39783	1.93874
732	0.0732	2.37661	2.36803	1.79357
733	0.0733	2.52435	2.30685	1.77358
734	0.0734	2.3509	2.44668	2.06807
735	0.0735	2.24301	2.31747	1.82187
736	0.0736	2.22364	2.54507	2.09232
737	0.0737	2.19834	2.6523	1.9536
738	0.0738	2.10559	2.64597	2.04079
739	0.0739	2.39981	2.55702	2.04658
740	0.074	2.42652	2.54099	1.79836
741	0.0741	2.47451	2.48162	1.85233
742	0.0742	2.24259	2.44204	1.93903
743	0.0743	2.43028	2.54628	1.95054
744	0.0744	2.59087	2.5953	1.96925
745	0.0745	2.73444	2.45134	1.90406
746	0.0746	2.36374	2.49467	1.90274
747	0.0747	2.10002	2.5201	2.04826
748	0.0748	2.13474	2.51112	2.09458
749	0.0749	1.99317	2.76608	2.07624
750	0.075	2.28377	2.95579	2.1321
751	0.0751	2.30841	2.69604	2.06738
752	0.0752	2.30834	3.08311	2.06548
753	0.0753	2.67766	2.68595	2.23826
754	0.0754	2.19995	2.9212	2.05356
755	0.0755	2.12216	2.68378	2.57568
756	0.0756	2.50769	2.3478	2.29376
757	0.0757	2.1567	2.53737	2.43486
758	0.0758	2.3445	2.41441	2.59957
759	0.0759	2.24284	2.55654	2.25763
760	0.076	2.43479	2.72519	2.13711
761	0.0761	2.14547	2.9114	2.34405
762	0.0762	1.94824	2.7188	2.30834
763	0.0763	1.87578	2.65363	2.36255
764	0.0764	2.19215	2.6096	2.5581
765	0.0765	2.36271	2.56702	2.84815
766	0.0766	2.17051	2.40506	2.64359
767	0.0767	2.16537	2.71128	3.06282
768	0.0768	2.02156	2.60222	3.01095
769	0.0769	2.25583	2.93736	2.89054
770	0.077	2.27956	2.59373	2.76628
771	0.0771	2.49652	2.54343	2.92879
772	0.0772	2.3948	2.54406	2.61027
773	0.0773	2.57191	2.48417	2.0994
774	0.0774	2.36733	2.50685	2.32557
775	0.0775	2.00737	2.47579	2.18256
776	0.0776	2.22524	2.47403	2.21422
777	0.0777	2.03926	2.58753	2.1257
778	0.0778	2.14371	2.47748	2.49491
779	0.0779	2.00601	2.35451	2.01421
780	0.078	2.03173	2.57533	2.31174
781	0.0781	2.33409	2.61858	2.23749
782	0.0782	2.48322	2.37247	2.36171
783	0.0783	2.49281	2.4926	2.22633
784	0.0784	2.04457	2.65941	2.1504
785	0.0785	2.12836	2.64902	1.88224
786	0.0786	2.17677	2.57257	1.78921
787	0.0787	2.18457	2.52952	1.80205
788	0.0788	2.11505	2.75212	1.74787
789	0.0789	2.03665	2.60435	1.89676
790	0.079	1.96554	2.49644	2.07827
791	0.0791	2.14756	2.53491	2.08004
792	0.0792	2.29238	2.38733	2.15857
793	0.0793	2.22146	2.76506	2.09814
794	0.0794	2.39503	2.7021	2.04916
795	0.0795	2.31033	2.76828	2.26572
796	0.0796	2.47633	2.5459	1.8997
797	0.0797	1.91395	2.32578	1.63435
798	0.0798	2.09332	2.50899	1.70153
799	0.0799	1.75417	2.506	1.87829
800	0.08	1.93578	2.92791	1.73799
801	0.0801	1.92817	2.5653	1.82824
802	0.0802	1.90715	2.68399	1.82714
803	0.0803	1.88352	2.51467	2.08892
804	0.0804	2.00889	2.52797	1.72269
805	0.0805	2.04277	2.58371	1.73763
806	0.0806	2.10284	2.5407	1.73504
807	0.0807	2.0494	2.42053	1.80151
808	0.0808	2.26817	2.67655	1.96674
809	0.0809	2.26055	2.56671	2.04384
810	0.081	2.19874	2.67982	2.1794
811	0.0811	2.2744	2.63192	2.04434
812	0.0812	2.18694	2.69501	1.98807
813	0.0813	2.41233	2.53602	2.14905
814	0.0814	2.09508	2.67161	2.15146
815	0.0815	2.08245	2.3431	1.76523
816	0.0816	2.30654	2.39001	2.11452
817	0.0817	2.07806	2.22559	1.62045
818	0.0818	2.27698	2.53205	1.92963
819	0.0819	2.0535	2.3961	1.5343
820	0.082	2.14055	2.38823	1.83577
821	0.0821	2.28664	2.51164	1.72837
822	0.0822	2.27914	2.46516	1.66948
823	0.0823	2.17308	2.59701	1.62789
824	0.0824	2.09233	2.53388	1.84992
825	0.0825	2.04386	2.40159	1.85037
826	0.0826	1.94483	2.43724	1.91153
827	0.0827	1.97974	2.37308	1.67513
828	0.0828	1.91699	2.61762	1.80767
829	0.0829	2.03023	2.39716	1.85819
830	0.083	2.10305	2.7162	1.76442
831	0.0831	2.25153	2.33286	1.83637
832	0.0832	1.96002	2.56089	1.66346
833	0.0833	1.97766	2.69321	1.59197
834	0.0834	1.90279	2.60473	1.72958
835	0.0835	2.10906	2.72264	1.58071
836	0.0836	2.22223	2.57086	1.84439
837	0.0837	2.14837	2.49334	1.79713
838	0.0838	2.191	2.42183	2.3441
839	0.0839	2.08538	2.5176	2.26901
840	0.084	2.14716	2.51773	1.88046
841	0.0841	2.22667	2.19456	1.89568
842	0.0842	2.20157	2.23744	1.67728
843	0.0843	2.25638	2.27822	1.65497
844	0.0844	2.21351	2.07264	2.00341
845	0.0845	2.44318	2.10694	1.67933
846	0.0846	2.44159	2.13071	2.01518
847	0.0847	2.6022	2.29162	1.94909
848	0.0848	2.43546	2.19544	1.97428
849	0.0849	2.41045	2.28757	1.92755
850	0.085	2.25919	2.34248	1.72631
851	0.0851	2.2232	2.35691	1.57434
852	0.0852	2.47253	2.33221	1.87743
853	0.0853	2.2763	2.41136	1.91334
854	0.0854	2.19254	2.10447	1.79361
855	0.0855	2.10682	2.38923	1.97763
856	0.0856	2.2259	2.52192	1.78357
857	0.0857	2.27924	2.65231	1.98789
858	0.0858	2.16073	2.4039	1.93354
859	0.0859	2.0649	2.44693	1.86531
860	0.086	2.20731	2.55449	1.97961
861	0.0861	2.31892	2.62744	1.94489
862	0.0862	2.16104	2.54021	1.74541
863	0.0863	1.97471	2.47179	1.96685
864	0.0864	2.27108	2.36114	1.98956
865	0.0865	2.1382	2.57376	2.08478
866	0.0866	2.17759	2.57866	2.08505
867	0.0867	2.0696	2.51732	1.78977
868	0.0868	2.02239	2.40604	1.68291
869	0.0869	2.10683	2.29337	1.78754
870	0.087	2.08096	2.37624	1.75637
871	0.0871	1.9062	2.42101	1.81247
872	0.0872	2.3268	2.15649	1.82381
873	0.0873	2.14806	2.43576	1.72703
874	0.0874	2.20101	2.34892	1.95351
875	0.0875	2.08044	2.25624	1.80555
876	0.0876	2.31092	2.33282	1.91438
877	0.0877	2.08702	2.26001	1.95461
878	0.0878	2.23716	2.39339	1.61419
879	0.0879	2.14279	2.42897	1.64499
880	0.088	2.16382	2.27819	1.62294
881	0.0881	2.30006	2.85832	1.83203
882	0.0882	2.47347	2.71924	1.87214
883	0.0883	2.27104	2.98177	1.70885
884	0.0884	2.27583	2.67832	1.63056
885	0.0885	2.31934	2.68162	1.50372
886	0.0886	2.45105	2.83603	1.63589
887	0.0887	2.3171	2.78783	1.62862
888	0.0888	2.47263	2.84507	1.81872
889	0.0889	2.1766	2.69635	1.50918
890	0.089	2.47656	2.52306	1.71617
891	0.0891	2.32513	2.69096	1.58956
892	0.0892	2.44221	2.39504	1.67747
893	0.0893	2.34185	2.55169	1.67281
894	0.0894	2.1588	2.73514	1.7218
895	0.0895	2.14757	2.52241	1.71619
896	0.0896	2.16245	2.75767	1.78432
897	0.0897	2.06926	2.56548	1.72041
898	0.0898	2.2389	2.56414	1.81313
899	0.0899	1.90859	2.45977	1.71216
900	0.09	2.38684	2.71201	1.81616
901	0.0901	2.20597	2.68688	1.67012
902	0.0902	2.38321	2.55899	1.77109
903	0.0903	2.17994	2.4985	1.79743
904	0.0904	2.47764	2.60107	1.88769
905	0.0905	2.28373	2.55005	1.74317
906	0.0906	2.11386	2.52379	1.68892
907	0.0907	2.07798	2.48836	1.84021
908	0.0908	2.22638	2.29603	1.92576
909	0.0909	1.97996	2.34624	2.05722
910	0.091	2.14921	2.37323	1.82978
911	0.0911	2.08073	2.32184	1.75296
912	0.0912	2.13829	2.38542	1.99296
913	0.0913	1.98271	2.26572	1.80754
914	0.0914	2.0044	2.45277	1.72242
915	0.0915	2.04879	2.74183	1.84104
916	0.0916	2.29816	2.55396	1.77324
917	0.0917	2.1446	2.45456	1.65178
918	0.0918	2.13587	2.51933	1.84825
919	0.0919	1.87595	2.45136	1.87257
920	0.092	2.12288	2.5682	1.98086
921	0.0921	2.2192	2.56082	2.11589
922	0.0922	2.18845	2.53656	2.19722
923	0.0923	2.28527	2.38096	2.01489
924	0.0924	2.51995	2.52596	2.01546
925	0.0925	2.31531	2.51786	1.96668
926	0.0926	2.39315	2.48263	2.0205
927	0.0927	2.25191	2.38696	2.03986
928	0.0928	2.19402	2.44401	1.91215
929	0.0929	2.2178	2.3502	2.06422
930	0.093	2.53945	2.66354	1.87737
931	0.0931	2.47787	2.61233	2.17346
932	0.0932	2.30856	2.80255	2.13982
933	0.0933	2.23425	2.65674	2.17638
934	0.0934	2.09091	2.57538	2.26687
935	0.0935	2.2253	2.57827	2.40891
936	0.0936	2.35387	2.58234	2.17695
937	0.0937	2.34608	2.71406	2.48424
938	0.0938	2.43146	2.6009	2.53688
939	0.0939	2.28532	2.73355	2.40785
940	0.094	2.26668	2.70214	2.46234
941	0.0941	2.4107	2.4519	2.45728
942	0.0942	2.54155	2.4687	2.35749
943	0.0943	2.2501	2.60543	2.66215
944	0.0944	2.30631	2.62775	2.51327
945	0.0945	2.20991	2.57027	2.27087
946	0.0946	2.29749	2.3322	2.26081
947	0.0947	2.17516	2.51637	2.05258
948	0.0948	2.2153	2.43764	2.28716
949	0.0949	2.30886	2.51899	2.23158
950	0.095	2.57281	2.75565	2.35048
951	0.0951	2.41782	2.75479	2.21916
952	0.0952	2.66327	2.56869	2.33447
953	0.0953	2.65705	2.3696	2.28415
954	0.0954	2.36955	2.45059	2.15782
955	0.0955	2.36472	2.43591	1.974
956	0.0956	2.67056	2.77405	2.24011
957	0.0957	2.65693	2.82175	2.43656
958	0.0958	2.36657	2.79638	2.46169
959	0.0959	2.52501	2.78576	2.2752
960	0.096	2.47643	2.63891	2.08194
961	0.0961	2.47996	2.65697	1.97041
962	0.0962	2.66565	2.3964	2.03437
963	0.0963	2.66624	2.47085	2.1915
964	0.0964	2.40952	2.80901	2.03635
965	0.0965	2.24255	2.58357	2.01071
966	0.0966	2.41161	2.63085	1.8815
967	0.0967	2.82044	2.56283	2.10456
968	0.0968	2.57371	2.54195	2.31801
969	0.0969	2.56429	2.77831	2.2035
970	0.097	2.37304	2.70165	2.37381
971	0.0971	2.27582	2.44592	2.30503
972	0.0972	2.13704	2.52273	2.44398
973	0.0973	2.15637	2.64877	2.0084
974	0.0974	2.34608	2.62644	2.219
975	0.0975	2.59832	2.51754	2.08363
976	0.0976	2.17754	2.47298	2.1137
977	0.0977	2.27411	2.26164	2.03914
978	0.0978	2.39231	2.60108	2.29944
979	0.0979	2.29836	2.82825	2.12657
980	0.098	2.57319	2.55031	2.52011
981	0.0981	2.44363	2.53228	2.40138
982	0.0982	2.64606	2.63509	2.21061
983	0.0983	2.94082	2.87609	2.00118
984	0.0984	2.69378	2.96936	2.1686
985	0.0985	2.74923	2.69206	2.11319
986	0.0986	2.78543	2.98362	2.02162
987	0.0987	2.82001	2.74841	2.02767
988	0.0988	2.88772	2.82342	2.28877
989	0.0989	2.86391	2.74888	2.09857
990	0.099	2.78942	2.64438	2.28352
991	0.0991	2.97454	2.70706	2.28156
992	0.0992	2.51037	2.72096	2.23656
993	0.0993	2.80469	2.68456	2.0057
994	0.0994	2.7876	2.46798	2.02556
995	0.0995	2.58704	2.839	2.43387
996	0.0996	2.64572	3.00803	2.04527
997	0.0997	2.77241	2.55561	2.01348
998	0.0998	2.87501	2.39773	2.04549
999	0.0999	2.45053	2.5592	2.34157
1000	0.1	2.31294	2.75881	2.16713
1001	0.1001	2.43712	2.81123	2.44763
1002	0.1002	2.51547	2.96923	2.22434
1003	0.1003	2.93123	2.90771	2.26667
1004	0.1004	2.36687	2.79508	2.27488
1005	0.1005	2.53882	2.83113	2.37842
1006	0.1006	2.38616	2.78833	1.95664
1007	0.1007	2.55044	2.99537	2.08994
1008	0.1008	2.69493	3.03499	2.20177
1009	0.1009	2.77957	3.2152	2.09237
1010	0.101	2.32014	2.85365	2.45008
1011	0.1011	2.25257	2.83152	2.89053
1012	0.1012	2.4275	2.75477	2.37791
1013	0.1013	2.33552	2.70142	1.95615
1014	0.1014	2.32316	2.58757	2.26784
1015	0.1015	2.40653	2.72444	2.13107
1016	0.1016	2.48574	2.81555	1.94242
1017	0.1017	2.60512	2.89086	2.11419
1018	0.1018	2.83438	2.7488	2.01641
1019	0.1019	2.46245	2.83908	2.20335
1020	0.102	2.46574	2.77018	1.89416
1021	0.1021	2.64566	2.69796	2.06931
1022	0.1022	2.9011	2.62929	2.18844
1023	0.1023	3.18383	2.58727	2.00983
1024	0.1024	3.04206	2.68843	2.06103
1025	0.1025	2.81833	2.59005	2.04123
1026	0.1026	2.39537	2.88389	2.00626
1027	0.1027	2.64421	2.61551	2.12933
1028	0.1028	2.21644	2.46478	2.08314
1029	0.1029	2.02224	2.50653	2.06335
1030	0.103	2.19742	2.5431	2.05573
1031	0.1031	2.58031	2.66897	1.95798
1032	0.1032	2.79734	2.59121	2.46146
1033	0.1033	2.36125	2.45537	2.11743
1034	0.1034	2.73268	2.50559	2.26902
1035	0.1035	2.6172	2.62949	2.13669
1036	0.1036	2.19857	2.64495	1.9208
1037	0.1037	2.66854	2.64433	1.95512
1038	0.1038	2.41045	2.60235	2.151
1039	0.1039	2.70293	2.44049	2.07118
1040	0.104	2.31276	2.47164	2.14921
1041	0.1041	2.24177	2.74991	1.98057
1042	0.1042	2.27	2.48222	1.99898
1043	0.1043	2.51651	2.63949	2.00749
1044	0.1044	2.34234	2.79436	2.00867
1045	0.1045	2.43869	2.84951	2.09567
1046	0.1046	2.58468	2.64143	2.163
1047	0.1047	2.16973	2.67525	2.02742
1048	0.1048	2.41182	2.59195	2.20631
1049	0.1049	2.31185	2.48695	2.27584
1050	0.105	2.1933	2.40729	2.23811
1051	0.1051	2.28845	2.50662	2.13899
1052	0.1052	2.19537	2.44898	2.01658
1053	0.1053	2.37032	2.68497	2.09115
1054	0.1054	2.4453	2.51327	2.30424
1055	0.1055	2.22025	2.39985	2.02527
1056	0.1056	2.14459	2.6169	1.98225
1057	0.1057	2.37532	2.32825	2.02498
1058	0.1058	2.59682	2.57078	2.18806
1059	0.1059	2.53025	2.39854	2.08716
1060	0.106	2.03975	2.78863	2.349
1061	0.1061	2.30402	2.56653	2.34452
1062	0.1062	2.05792	2.46703	2.51045
1063	0.1063	2.51519	2.41605	2.13749
1064	0.1064	2.51453	2.38055	2.3677
1065	0.1065	2.19306	2.67906	2.6632
1066	0.1066	2.3832	2.80873	2.3217
1067	0.1067	2.22601	2.68742	2.17725
1068	0.1068	2.51939	2.55883	2.16399
1069	0.1069	2.30293	2.63644	2.37504
1070	0.107	2.25955	2.66324	2.15462
1071	0.1071	2.17711	2.5731	2.46986
1072	0.1072	2.08661	2.61902	2.32585
1073	0.1073	2.07015	2.84703	2.04087
1074	0.1074	2.18508	2.923	2.31588
1075	0.1075	2.2674	2.78076	2.18487
1076	0.1076	2.30884	2.73196	2.03666
1077	0.1077	2.25477	2.72987	2.10697
1078	0.1078	2.21937	2.74042	2.05809
1079	0.1079	2.19892	2.99518	2.08958
1080	0.108	2.2167	2.83578	1.99431
1081	0.1081	2.3279	2.62923	2.09688
1082	0.1082	2.19186	2.88516	2.25078
1083	0.1083	2.33893	2.77054	2.03831
1084	0.1084	2.58779	2.61822	2.22575
1085	0.1085	2.1163	2.6777	2.13819
1086	0.1086	1.93148	2.40575	1.83587
1087	0.1087	2.15247	2.38827	2.07229
1088	0.1088	2.31412	2.41226	2.20443
1089	0.1089	1.95263	2.4432	1.98445
1090	0.109	2.14143	2.79679	2.01166
1091	0.1091	2.29964	2.85912	2.20929
1092	0.1092	2.18338	2.99296	1.87692
1093	0.1093	2.24071	2.44044	2.05652
1094	0.1094	2.12709	2.47107	2.17989
1095	0.1095	1.98531	2.37324	2.01413
1096	0.1096	2.06625	2.39578	1.83565
1097	0.1097	2.22604	2.22521	1.69885
1098	0.1098	2.34792	2.24557	1.93866
1099	0.1099	2.43216	2.2926	1.98217
1100	0.11	2.31091	2.63574	2.00538
1101	0.1101	2.18157	2.42436	2.11497
1102	0.1102	2.12274	2.31822	2.1117
1103	0.1103	2.40541	2.31121	2.24063
1104	0.1104	2.28007	2.40606	2.14039
1105	0.1105	2.13293	2.46883	2.09294
1106	0.1106	1.89885	2.45677	2.07353
1107	0.1107	2.03887	2.75236	2.26803
1108	0.1108	1.81693	2.70921	2.06706
1109	0.1109	1.96095	2.56754	1.83522
1110	0.111	2.25805	2.42557	2.37064
1111	0.1111	2.47378	2.66675	2.27798
1112	0.1112	2.41641	2.50113	2.2549
1113	0.1113	2.41478	2.45615	2.22069
1114	0.1114	2.30781	2.35771	2.14777
1115	0.1115	2.37217	2.40603	2.1814
1116	0.1116	1.98662	2.596	2.27371
1117	0.1117	2.3392	2.48075	1.89401
1118	0.1118	2.23228	2.60846	2.18652
1119	0.1119	2.0306	2.36778	2.15115
1120	0.112	2.31154	2.27543	2.35571
1121	0.1121	1.92812	2.47118	2.03679
1122	0.1122	1.98517	2.43292	2.04995
1123	0.1123	2.13419	2.48273	2.28636
1124	0.1124	2.23839	2.48369	2.11129
1125	0.1125	2.20306	2.16749	2.47647
1126	0.1126	1.94511	2.2888	1.96138
1127	0.1127	1.90045	2.58028	2.13746
1128	0.1128	2.12411	2.41824	2.02202
1129	0.1129	2.03994	2.70238	2.16626
1130	0.113	1.99077	2.37442	2.03268
1131	0.1131	2.1108	2.38425	2.26404
1132	0.1132	2.15536	2.23835	1.9064
1133	0.1133	2.29287	2.75175	1.95042
1134	0.1134	2.42536	2.76893	2.04128
1135	0.1135	2.42514	2.36021	1.92298
1136	0.1136	2.20582	2.5054	1.96909
1137	0.1137	2.21424	2.62775	2.20475
1138	0.1138	2.12659	2.7846	1.93273
1139	0.1139	2.26019	2.6689	2.07179
1140	0.114	2.38375	2.53804	2.10849
1141	0.1141	2.28351	2.53865	2.13009
1142	0.1142	2.20254	2.42452	2.09899
1143	0.1143	2.22506	2.47544	2.04642
1144	0.1144	2.26358	2.34588	2.0054
1145	0.1145	2.25497	2.68201	1.89957
1146	0.1146	2.31754	2.47186	1.863
1147	0.1147	2.31015	2.50288	2.11619
1148	0.1148	2.17395	2.66089	1.83564
1149	0.1149	2.16695	2.35212	2.10538
1150	0.115	2.19259	2.39806	2.128
1151	0.1151	2.00991	2.35943	1.90111
1152	0.1152	2.00824	2.63916	1.97251
1153	0.1153	2.03639	2.94848	1.91188
1154	0.1154	1.94985	2.76485	2.0646
1155	0.1155	2.27445	2.74676	2.05121
1156	0.1156	2.28896	2.84887	2.03505
1157	0.1157	1.94501	2.62367	2.01094
1158	0.1158	2.43417	2.54531	1.99081
1159	0.1159	2.49066	2.67167	2.1727
1160	0.116	2.21706	2.57288	2.29559
1161	0.1161	2.50942	2.69985	2.12786
1162	0.1162	2.206	2.75841	1.94527
1163	0.1163	2.20145	2.78226	2.00742
1164	0.1164	2.27061	3.07983	2.1494
1165	0.1165	2.1953	3.06749	1.96919
1166	0.1166	2.23128	3.26262	1.96409
1167	0.1167	2.37907	3.2191	1.94262
1168	0.1168	2.31167	2.90047	1.93728
1169	0.1169	2.14733	2.6129	1.821
1170	0.117	2.32517	2.90151	1.84962
1171	0.1171	2.17265	2.65837	1.85565
1172	0.1172	2.7027	2.72409	1.89529
1173	0.1173	2.57806	2.67189	2.11324
1174	0.1174	2.19366	2.69332	1.85262
1175	0.1175	2.5548	2.81871	1.72195
1176	0.1176	2.42779	2.73345	1.88284
1177	0.1177	2.13819	2.66175	1.91554
1178	0.1178	2.39993	2.54222	1.88355
1179	0.1179	2.72629	2.37551	1.76237
1180	0.118	2.35638	2.38463	1.83797
1181	0.1181	2.62904	2.62689	2.03572
1182	0.1182	2.28365	2.58526	2.04869
1183	0.1183	2.55145	2.99395	1.78355
1184	0.1184	2.77869	2.60623	1.75504
1185	0.1185	2.54516	2.38228	1.61801
1186	0.1186	2.68651	2.69027	1.69364
1187	0.1187	2.38621	2.84518	1.78295
1188	0.1188	2.4901	2.65789	1.74099
1189	0.1189	2.66317	2.55149	1.69204
1190	0.119	2.45708	2.63459	2.23004
1191	0.1191	2.70998	2.77209	2.12498
1192	0.1192	2.81471	2.59501	2.24776
1193	0.1193	2.29876	2.41214	2.09388
1194	0.1194	2.4011	2.47825	2.04238
1195	0.1195	2.33499	2.72763	2.04219
1196	0.1196	2.37395	2.71927	2.06933
1197	0.1197	2.63107	2.62674	2.2208
1198	0.1198	2.66268	2.66112	2.24569
1199	0.1199	2.30945	2.60157	1.93224
1200	0.12	2.27113	2.69416	1.98603
1201	0.1201	2.16349	2.52829	1.98307
1202	0.1202	2.28662	2.48644	2.23701
1203	0.1203	2.75446	2.45907	2.39968
1204	0.1204	2.15791	2.69812	2.38396
1205	0.1205	2.29902	2.82165	2.12688
1206	0.1206	2.36909	2.58528	1.828
1207	0.1207	2.37777	2.27089	1.97311
1208	0.1208	2.30738	2.49482	2.06959
1209	0.1209	2.3197	2.67229	2.10371
1210	0.121	2.45441	2.46654	2.13422
1211	0.1211	2.48102	2.25565	2.13123
1212	0.1212	2.20964	2.4532	1.88981
1213	0.1213	2.46224	2.53402	1.86518
1214	0.1214	2.51133	2.56056	2.00653
1215	0.1215	2.10234	2.58162	2.07683
1216	0.1216	2.62873	2.79972	1.80472
1217	0.1217	2.59145	2.87822	1.75632
1218	0.1218	2.38523	2.49843	1.98212
1219	0.1219	2.39614	3.22128	2.20983
1220	0.122	2.25651	3.20162	2.07884
1221	0.1221	2.17944	2.75227	2.21046
1222	0.1222	2.29104	2.73096	2.30271
1223	0.1223	2.49467	2.57754	2.31335
1224	0.1224	2.11613	2.54769	2.51065
1225	0.1225	2.2617	2.29777	2.75107
1226	0.1226	1.9589	2.41486	2.51905
1227	0.1227	2.30378	2.49938	2.36728
1228	0.1228	2.21316	2.44879	2.67893
1229	0.1229	2.00333	2.55668	2.37345
1230	0.123	2.15057	2.5101	2.33331
1231	0.1231	2.15159	2.6462	2.39038
1232	0.1232	2.38715	2.43441	2.37485
1233	0.1233	2.36879	2.43497	2.53348
1234	0.1234	2.73419	2.53061	2.18499
1235	0.1235	2.5767	2.56045	2.32492
1236	0.1236	2.53031	2.59613	2.50328
1237	0.1237	2.41154	2.71913	2.42686
1238	0.1238	2.7189	2.94369	2.18432
1239	0.1239	2.52438	2.63679	2.20605
1240	0.124	2.46422	2.80698	2.16722
1241	0.1241	2.35714	2.54803	2.01755
1242	0.1242	2.6194	2.85064	2.3244
1243	0.1243	2.28778	2.63413	1.92506
1244	0.1244	2.34664	2.62859	1.99173
1245	0.1245	2.29101	2.70012	1.86341
1246	0.1246	2.18295	2.74429	1.93637
1247	0.1247	2.56185	2.98126	2.23887
1248	0.1248	2.52324	2.68891	2.34588
1249	0.1249	2.35183	2.87578	2.14078
1250	0.125	2.46574	2.9301	1.88023
1251	0.1251	2.53458	2.71756	2.02827
1252	0.1252	2.39035	2.5966	2.24311
1253	0.1253	2.00529	2.57145	2.1911
1254	0.1254	2.26036	2.58919	2.27132
1255	0.1255	2.37743	2.54526	2.10709
1256	0.1256	2.51509	2.4289	2.13289
1257	0.1257	2.42409	2.35004	1.88433
1258	0.1258	2.33913	2.37514	1.97909
1259	0.1259	2.11635	2.37729	1.98686
1260	0.126	2.03528	2.14786	2.03637
1261	0.1261	1.89558	2.19214	2.14693
1262	0.1262	2.14882	2.48645	2.05223
1263	0.1263	2.37494	2.50753	2.10669
1264	0.1264	2.35525	2.48913	2.02697
1265	0.1265	2.35986	2.48521	2.13524
1266	0.1266	2.24064	2.51078	1.79773
1267	0.1267	2.22445	2.48783	1.84237
1268	0.1268	2.21429	2.50125	1.83411
1269	0.1269	2.18273	2.48005	1.84746
1270	0.127	2.49522	2.38177	2.11568
1271	0.1271	2.41352	2.58997	2.0452
1272	0.1272	2.20007	2.69545	1.94427
1273	0.1273	2.10589	2.62762	2.04433
1274	0.1274	2.20535	2.43309	2.06451
1275	0.1275	2.0827	2.78837	2.11284
1276	0.1276	2.0992	2.65448	2.0452
1277	0.1277	2.0364	2.51056	1.85774
1278	0.1278	2.14951	2.42493	1.94136
1279	0.1279	2.12099	2.5927	2.03771
1280	0.128	2.09363	2.78241	2.11005
1281	0.1281	1.82947	2.60974	1.92168
1282	0.1282	2.09562	3.03824	1.92201
1283	0.1283	2.12693	2.67243	2.20233
1284	0.1284	2.06033	2.86554	2.1866
1285	0.1285	2.01494	2.78124	1.97319
1286	0.1286	2.2233	2.67433	2.23105
1287	0.1287	2.16897	2.43395	2.28798
1288	0.1288	2.27957	2.35033	2.90432
1289	0.1289	2.39087	2.2319	2.62196
1290	0.129	2.39282	2.53381	2.27511
1291	0.1291	2.07516	2.65031	2.20634
1292	0.1292	2.48293	2.69669	2.22326
1293	0.1293	2.29903	2.6033	2.06377
1294	0.1294	2.22664	2.61502	2.06949
1295	0.1295	2.17208	2.53386	2.08062
1296	0.1296	2.36017	2.75319	2.07991
1297	0.1297	2.35417	2.78475	1.96623
1298	0.1298	2.13449	2.73996	2.15687
1299	0.1299	2.23382	2.39694	2.43333
1300	0.13	2.2807	2.46901	2.15672
1301	0.1301	2.11815	2.48541	2.43935
1302	0.1302	2.02096	2.46545	2.20902
1303	0.1303	2.47463	2.59866	2.05686
1304	0.1304	2.38356	2.63217	2.07112
1305	0.1305	2.42806	2.52264	2.1573
1306	0.1306	2.15105	2.32202	2.10063
1307	0.1307	2.44047	2.3085	2.0563
1308	0.1308	2.35652	2.43567	2.2123
1309	0.1309	2.76185	2.43022	2.14826
1310	0.131	2.62099	2.30925	2.27549
1311	0.1311	2.3968	2.2702	2.30979
1312	0.1312	2.61086	2.4068	2.00504
1313	0.1313	2.28306	2.28364	2.41268
1314	0.1314	2.44079	2.49176	2.43204
1315	0.1315	2.80709	2.41356	2.30113
1316	0.1316	2.24302	2.22945	2.10832
1317	0.1317	2.32597	2.1494	2.29219
1318	0.1318	2.26611	2.31152	1.98774
1319	0.1319	2.11508	2.5154	2.37036
1320	0.132	2.25463	2.50694	2.44988
1321	0.1321	2.17767	2.32619	2.04451
1322	0.1322	1.96432	2.27532	2.16437
1323	0.1323	2.30732	2.48656	2.22248
1324	0.1324	2.17865	2.45928	2.30827
1325	0.1325	2.52773	2.33337	2.5741
1326	0.1326	2.26582	2.58187	2.31991
1327	0.1327	2.48112	2.5457	2.18071
1328	0.1328	2.34992	2.49945	2.14893
1329	0.1329	2.29312	2.40846	2.04628
1330	0.133	2.2974	2.38598	2.43804
1331	0.1331	2.38863	2.38054	2.28726
1332	0.1332	2.16205	2.58599	2.11851
1333	0.1333	2.21659	2.52755	1.98213
1334	0.1334	2.30494	2.53058	2.06933
1335	0.1335	2.3985	2.4384	2.20795
1336	0.1336	2.51619	2.71598	2.05416
1337	0.1337	2.25867	2.58114	2.1792
1338	0.1338	2.74214	2.65334	1.94125
1339	0.1339	2.39961	2.47187	2.09786
1340	0.134	2.34699	2.38361	1.86163
1341	0.1341	2.80817	2.62197	2.07242
1342	0.1342	2.44836	2.72878	2.30828
1343	0.1343	2.19053	2.4555	2.21263
1344	0.1344	2.24471	2.44748	1.87391
1345	0.1345	2.1723	2.47675	1.96204
1346	0.1346	2.09204	2.37306	2.07821
1347	0.1347	2.14353	2.39529	2.00268
1348	0.1348	2.18182	2.34922	2.02265
1349	0.1349	2.53213	2.21286	2.1193
1350	0.135	2.41745	2.27087	2.08358
1351	0.1351	2.33491	2.5252	1.97171
1352	0.1352	2.36634	2.42325	1.84173
1353	0.1353	2.21597	2.68379	1.87705
1354	0.1354	2.2763	2.64232	1.96408
1355	0.1355	2.51891	2.6305	2.235
1356	0.1356	2.69225	2.47259	1.94795
1357	0.1357	2.63266	2.50792	1.96679
1358	0.1358	2.40173	2.31058	1.94034
1359	0.1359	2.64739	2.32391	1.99367
1360	0.136	2.76338	2.54268	1.93489
1361	0.1361	2.57536	2.27238	1.86346
1362	0.1362	2.67226	2.34983	2.28373
1363	0.1363	2.40574	2.52773	1.87693
1364	0.1364	2.39955	2.68721	2.22454
1365	0.1365	2.32313	2.67186	2.36962
1366	0.1366	2.12569	2.60346	2.12216
1367	0.1367	2.22653	2.4195	2.08646
1368	0.1368	2.22399	2.57472	1.99788
1369	0.1369	2.48602	2.46699	2.0147
1370	0.137	2.51102	2.38777	2.05501
1371	0.1371	2.29589	2.56649	1.98573
1372	0.1372	2.26974	2.51144	2.10333
1373	0.1373	2.53223	2.36507	2.26253
1374	0.1374	2.28051	2.3808	2.10308
1375	0.1375	2.4452	2.48587	1.77232
1376	0.1376	2.67007	2.40024	2.01094
1377	0.1377	2.54697	2.38667	2.15137
1378	0.1378	2.45509	2.468	2.1097
1379	0.1379	2.45329	2.43815	2.08561
1380	0.138	2.54025	2.41963	2.13293
1381	0.1381	2.79252	2.62544	2.17883
1382	0.1382	2.59714	2.44229	2.21238
1383	0.1383	2.41878	2.38721	1.87031
1384	0.1384	2.07902	2.54888	1.82105
1385	0.1385	2.06589	2.39078	1.61619
1386	0.1386	2.32378	2.45712	1.91813
1387	0.1387	2.58911	2.504	1.93876
1388	0.1388	2.54425	2.59213	1.86871
1389	0.1389	2.12005	2.50927	1.67413
1390	0.139	2.43508	2.59483	1.78902
1391	0.1391	2.24896	2.56595	1.83525
1392	0.1392	2.10067	2.74602	1.6821
1393	0.1393	2.3001	2.47629	1.5925
1394	0.1394	2.45818	2.61576	1.69281
1395	0.1395	2.63281	2.64242	1.77287
1396	0.1396	2.56954	2.54513	1.76445
1397	0.1397	2.74549	2.4892	1.93205
1398	0.1398	2.32451	2.29949	1.85314
1399	0.1399	2.25534	2.58015	1.96513
1400	0.14	2.45071	2.44205	1.86842
1401	0.1401	2.38891	2.5852	1.80828
1402	0.1402	2.11068	2.61066	1.89844
1403	0.1403	2.32459	2.57277	1.91453
1404	0.1404	2.72792	2.7206	1.94754
1405	0.1405	2.45927	2.69558	2.05366
1406	0.1406	2.38639	2.582	1.99818
1407	0.1407	2.69607	2.5955	1.99812
1408	0.1408	2.49683	2.64203	1.80907
1409	0.1409	2.26951	2.56849	1.8074
1410	0.141	2.12687	2.58476	2.16727
1411	0.1411	2.24206	2.63356	2.19292
1412	0.1412	2.44051	2.43553	2.02882
1413	0.1413	2.3427	2.4252	2.32908
1414	0.1414	2.14943	2.7292	2.10505
1415	0.1415	2.36564	2.77254	2.13855
1416	0.1416	2.33079	2.62908	2.07389
1417	0.1417	2.22382	2.46269	2.16926
1418	0.1418	2.38249	2.31579	2.20292
1419	0.1419	2.39974	2.3467	1.94612
1420	0.142	2.40431	2.34366	1.80768
1421	0.1421	2.21688	2.50266	2.02562
1422	0.1422	2.0391	2.33711	2.18416
1423	0.1423	2.34975	2.25463	1.85324
1424	0.1424	2.29541	2.27162	2.13252
1425	0.1425	2.37957	2.17158	2.21462
1426	0.1426	2.69317	2.26979	2.14606
1427	0.1427	2.55291	2.08281	2.06084
1428	0.1428	2.71943	1.9908	2.03769
1429	0.1429	2.34443	2.00045	2.13296
1430	0.143	2.31592	2.18891	1.97691
1431	0.1431	2.31825	2.21849	1.86941
1432	0.1432	2.52872	2.23011	2.06889
1433	0.1433	2.33747	2.28443	2.26276
1434	0.1434	2.38538	2.29417	2.29088
1435	0.1435	2.1406	2.29334	2.44837
1436	0.1436	2.34705	2.1976	2.13282
1437	0.1437	2.25118	2.26156	2.17379
1438	0.1438	2.26354	2.38367	2.33693
1439	0.1439	2.4582	2.41514	2.15143
1440	0.144	2.29136	2.16363	2.05921
1441	0.1441	2.2834	2.07929	2.32746
1442	0.1442	2.33454	1.98581	2.06229
1443	0.1443	2.37713	2.0955	1.91871
1444	0.1444	2.52982	2.26629	2.00215
1445	0.1445	2.40661	2.19107	1.80038
1446	0.1446	2.45811	2.31811	1.66728
1447	0.1447	2.28102	2.30591	1.62709
1448	0.1448	2.36178	2.21214	1.85799
1449	0.1449	2.38475	2.54256	1.73693
1450	0.145	2.23108	2.40986	1.92513
1451	0.1451	2.43032	2.46253	1.76818
1452	0.1452	2.09124	2.41202	1.74921
1453	0.1453	2.15821	2.48491	1.73011
1454	0.1454	2.38084	2.35646	1.90214
1455	0.1455	2.08472	2.6172	1.78382
1456	0.1456	2.06271	2.59204	1.70841
1457	0.1457	2.00954	2.44453	1.97535
1458	0.1458	2.23902	2.20841	1.96152
1459	0.1459	2.29055	2.44043	1.96606
1460	0.146	2.19584	2.55732	1.96082
1461	0.1461	2.50934	2.55812	2.01891
1462	0.1462	2.13078	2.23586	1.78898
1463	0.1463	2.26607	2.17949	1.78176
1464	0.1464	2.37216	2.50899	1.91891
1465	0.1465	2.19233	2.26753	1.91885
1466	0.1466	2.27279	2.30222	1.98687
1467	0.1467	2.22455	2.63422	1.81476
1468	0.1468	2.22124	2.22694	1.77986
1469	0.1469	2.30555	2.30947	1.90814
1470	0.147	2.46368	2.32772	1.73477
1471	0.1471	2.27718	2.39448	1.7341
1472	0.1472	2.44501	2.30701	1.85638
1473	0.1473	2.41033	2.54482	1.81697
1474	0.1474	2.47237	2.3307	1.5628
1475	0.1475	2.39896	2.33297	1.93615
1476	0.1476	2.4594	2.29516	1.86208
1477	0.1477	2.76938	2.36414	1.80738
1478	0.1478	2.61167	2.39522	1.79685
1479	0.1479	2.3514	2.4726	2.0023
1480	0.148	2.46938	2.42505	2.13279
1481	0.1481	2.28362	2.31638	1.96403
1482	0.1482	2.23883	2.90623	1.97255
1483	0.1483	2.22547	2.60383	1.85981
1484	0.1484	2.40249	2.40608	1.92025
1485	0.1485	2.47773	2.55049	1.83535
1486	0.1486	2.26318	2.4639	1.67657
1487	0.1487	2.205	2.45423	2.02962
1488	0.1488	2.0553	2.31277	1.91323
1489	0.1489	2.22117	2.67364	2.14025
1490	0.149	2.08553	2.75116	1.97926
1491	0.1491	2.09034	2.86804	1.76022
1492	0.1492	2.15998	2.95887	1.82255
1493	0.1493	2.11148	2.96783	1.85427
1494	0.1494	2.17099	2.65582	1.80045
1495	0.1495	2.38174	2.73991	1.80789
1496	0.1496	2.35484	2.64198	1.95551
1497	0.1497	2.17016	2.47654	1.7742
1498	0.1498	2.13039	2.54024	1.91011
1499	0.1499	2.38562	2.34996	1.702
1500	0.15	2.21281	2.37833	1.80738
1501	0.1501	2.3303	2.30291	2.03037
1502	0.1502	2.26474	2.41575	1.78694
1503	0.1503	2.18966	2.42409	1.86334
1504	0.1504	2.56042	2.38356	2.17149
1505	0.1505	2.75656	2.2299	1.8641
1506	0.1506	2.33214	2.26415	1.96101
1507	0.1507	2.12654	2.40623	1.82335
1508	0.1508	2.25899	2.27629	2.14624
1509	0.1509	2.39644	2.36369	1.96348
1510	0.151	2.1957	2.83707	1.90132
1511	0.1511	2.3316	2.41422	1.87514
1512	0.1512	2.26329	2.2868	1.86564
1513	0.1513	2.2057	2.39795	2.08791
1514	0.1514	2.26114	2.54913	1.81252
1515	0.1515	2.23936	2.36785	1.82382
1516	0.1516	2.14339	2.28924	1.96896
1517	0.1517	1.99386	2.10758	1.86133
1518	0.1518	1.94218	2.28466	1.89358
1519	0.1519	2.18876	2.28792	1.89846
1520	0.152	2.11513	2.39037	1.90431
1521	0.1521	2.12417	2.5485	1.88606
1522	0.1522	1.95361	2.18332	1.82235
1523	0.1523	2.16439	2.26568	1.86058
1524	0.1524	2.01124	2.3269	1.83556
1525	0.1525	2.15678	2.24811	2.01288
1526	0.1526	2.53768	2.21928	1.87025
1527	0.1527	2.17305	2.41665	2.04449
1528	0.1528	2.06355	2.27503	1.7878
1529	0.1529	2.11913	2.16463	1.96921
1530	0.153	2.12313	2.32717	1.9381
1531	0.1531	1.85258	2.27651	1.93965
1532	0.1532	2.40381	2.31466	1.97827
1533	0.1533	2.2689	2.15994	2.0255
1534	0.1534	2.35203	2.18388	1.9906
1535	0.1535	2.65502	2.27141	1.65066
1536	0.1536	2.38432	2.0238	1.72733
1537	0.1537	2.22382	2.11971	1.69644
1538	0.1538	2.00258	2.13273	1.78538
1539	0.1539	2.06349	2.24762	1.71829
1540	0.154	2.36686	2.38152	1.86219
1541	0.1541	2.20003	2.3055	1.81107
1542	0.1542	2.36405	2.08838	2.0771
1543	0.1543	1.92916	2.59931	1.90382
1544	0.1544	2.2657	2.39008	1.79047
1545	0.1545	2.03205	2.41925	2.02193
1546	0.1546	2.06309	2.19033	1.92005
1547	0.1547	2.1186	2.30281	1.87396
1548	0.1548	2.22144	2.31236	2.00556
1549	0.1549	2.17229	2.24287	2.03694
1550	0.155	2.2387	2.20079	1.96976
1551	0.1551	1.99718	2.36925	1.9999
1552	0.1552	2.20376	2.11525	2.0731
1553	0.1553	2.20257	2.3122	1.87794
1554	0.1554	2.24171	2.3299	2.03493
1555	0.1555	2.17302	2.22511	2.09379
1556	0.1556	2.42714	2.46032	1.89896
1557	0.1557	2.19399	2.28686	2.08183
1558	0.1558	2.04671	2.43537	1.85632
1559	0.1559	2.41766	2.40419	1.94756
1560	0.156	2.36801	2.33049	2.15304
1561	0.1561	2.37431	2.32065	2.02786
1562	0.1562	2.12256	2.3548	1.96532
1563	0.1563	2.43318	2.46285	2.01171
1564	0.1564	2.67721	2.13907	1.65783
1565	0.1565	2.19198	2.40328	1.72355
1566	0.1566	2.16678	2.25177	1.79142
1567	0.1567	2.25737	2.28134	1.82349
1568	0.1568	2.31402	2.25727	1.71167
1569	0.1569	2.16354	2.37047	2.07298
1570	0.157	2.07246	2.3752	1.71016
1571	0.1571	2.37523	2.43924	2.08856
1572	0.1572	2.07465	2.50766	2.00411
1573	0.1573	2.31424	2.26064	1.80582
1574	0.1574	1.99134	2.22082	1.90787
1575	0.1575	2.09979	2.28767	1.84311
1576	0.1576	1.87569	2.36415	2.12551
1577	0.1577	2.29618	2.23934	1.9756
1578	0.1578	2.17255	2.17047	2.1145
1579	0.1579	2.21047	2.33536	2.06378
1580	0.158	2.14277	2.35458	2.00831
1581	0.1581	2.06834	2.56931	1.90482
1582	0.1582	2.13694	2.15448	1.81038
1583	0.1583	2.22919	2.38816	1.75908
1584	0.1584	2.17577	2.25611	1.80429
1585	0.1585	1.97506	2.302	1.68214
1586	0.1586	1.96746	2.44683	1.66668
1587	0.1587	2.01448	2.32389	1.48089
1588	0.1588	2.06974	2.2877	1.63166
1589	0.1589	1.97104	2.51936	1.64908
1590	0.159	2.18752	2.38118	1.79151
1591	0.1591	1.98526	2.39586	1.72636
1592	0.1592	2.02184	2.3572	1.84431
1593	0.1593	2.06701	2.33022	2.0311
1594	0.1594	2.01139	2.36619	2.02104
1595	0.1595	2.17739	2.42121	2.12781
1596	0.1596	2.21568	2.38201	2.13143
1597	0.1597	2.34632	2.19251	1.76502
1598	0.1598	2.36011	2.19278	1.64555
1599	0.1599	2.32351	2.21832	1.78657
1600	0.16	2.338	2.20305	1.72375
1601	0.1601	2.22702	2.31133	1.88774
1602	0.1602	2.3707	2.17966	1.80424
1603	0.1603	2.35037	2.47317	1.78099
1604	0.1604	2.12185	2.38809	1.57478
1605	0.1605	2.22676	2.19124	1.6951
1606	0.1606	2.14929	2.30412	1.81744
1607	0.1607	2.08881	2.22244	1.68969
1608	0.1608	2.12139	2.11267	1.76941
1609	0.1609	2.16334	2.14248	1.81956
1610	0.161	2.36731	2.21469	1.95325
1611	0.1611	2.23011	2.31267	1.75722
1612	0.1612	2.44267	2.16121	1.77699
1613	0.1613	2.51853	2.2738	1.89267
1614	0.1614	2.18031	2.11972	1.93807
1615	0.1615	2.10646	2.13057	1.98795
1616	0.1616	2.25799	1.96376	2.21303
1617	0.1617	2.36302	2.05729	2.24781
1618	0.1618	2.26456	2.30966	2.08257
1619	0.1619	2.40479	2.30254	1.91274
1620	0.162	2.24992	2.22455	1.81279
1621	0.1621	2.32875	2.32837	1.74142
1622	0.1622	2.393	2.48216	1.91997
1623	0.1623	2.51286	2.28415	2.29008
1624	0.1624	2.27145	2.6707	2.13054
1625	0.1625	2.30741	2.3811	2.18592
1626	0.1626	2.07823	2.36985	1.92317
1627	0.1627	2.07091	2.04211	2.09498
1628	0.1628	2.20303	2.28479	1.96398
1629	0.1629	2.22677	2.03387	1.81828
1630	0.163	2.00234	2.08161	1.95269
1631	0.1631	1.9051	2.13447	2.01537
1632	0.1632	2.15737	2.11923	1.94787
1633	0.1633	2.2641	2.51144	1.85195
1634	0.1634	2.24808	2.52597	2.02233
1635	0.1635	2.19457	2.36438	1.90431
1636	0.1636	2.24478	2.49342	1.85707
1637	0.1637	2.36236	2.6461	1.87143
1638	0.1638	2.23013	2.35933	2.06454
1639	0.1639	2.01871	2.39478	1.98275
1640	0.164	1.9982	2.41443	2.08675
1641	0.1641	1.9696	2.12747	2.05669
1642	0.1642	2.25648	2.13792	1.97758
1643	0.1643	2.03022	2.33046	1.88074
1644	0.1644	2.10877	2.36673	2.12095
1645	0.1645	2.3334	2.37102	1.79336
1646	0.1646	2.03791	2.10966	1.93596
1647	0.1647	2.06431	2.15293	1.95411
1648	0.1648	2.19892	2.04248	2.12285
1649	0.1649	2.21893	2.35912	2.14992
1650	0.165	2.11998	2.28821	1.81879
1651	0.1651	2.05723	2.12737	2.19983
1652	0.1652	1.93674	2.21009	2.58097
1653	0.1653	2.12137	2.29901	2.28558
1654	0.1654	2.19686	2.40106	2.25306
1655	0.1655	2.15243	2.53082	2.49032
1656	0.1656	2.30615	2.63474	2.7315
1657	0.1657	2.16229	2.51658	2.82362
1658	0.1658	2.05739	2.49596	2.31831
1659	0.1659	2.03034	2.35325	2.93558
1660	0.166	2.4217	2.50698	3.1361
1661	0.1661	2.39951	2.2616	2.94304
1662	0.1662	2.24968	2.42194	2.54741
1663	0.1663	2.16479	2.42656	2.59975
1664	0.1664	2.43267	2.43789	2.54568
1665	0.1665	2.45202	2.56437	2.69282
1666	0.1666	2.26305	2.58242	2.69154
1667	0.1667	2.18528	2.45121	2.68348
1668	0.1668	2.52451	2.71703	2.74081
1669	0.1669	2.28934	2.61742	2.78777
1670	0.167	2.25998	2.2847	2.90896
1671	0.1671	2.39668	2.38261	2.73974
1672	0.1672	2.12665	2.42554	2.98405
1673	0.1673	2.08744	2.42713	2.67996
1674	0.1674	1.93059	2.50997	2.57176
1675	0.1675	2.32652	2.2953	2.57564
1676	0.1676	2.17661	2.07924	2.36508
1677	0.1677	2.04987	2.15989	2.47153
1678	0.1678	2.00114	2.23038	2.49595
1679	0.1679	2.15007	2.17638	2.4883
1680	0.168	2.03083	2.34332	2.68108
1681	0.1681	2.14334	2.29036	2.422
1682	0.1682	2.02996	2.32021	2.10033
1683	0.1683	2.10739	2.50865	2.21979
1684	0.1684	1.95078	2.57593	2.24932
1685	0.1685	2.11951	2.57838	2.1079
1686	0.1686	2.13975	2.35397	2.34556
1687	0.1687	2.06631	2.25818	2.0094
1688	0.1688	2.3973	2.2729	2.42957
1689	0.1689	2.37984	2.29255	2.36204
1690	0.169	2.15126	2.37905	2.43754
1691	0.1691	2.43034	2.35901	2.56172
1692	0.1692	2.37248	2.37381	2.51984
1693	0.1693	2.2304	2.41581	2.50971
1694	0.1694	2.31759	2.55575	2.55053
1695	0.1695	2.62472	2.36979	2.78703
1696	0.1696	2.22726	2.4395	2.42449
1697	0.1697	2.51887	2.38474	2.48596
1698	0.1698	2.29387	2.16148	2.47074
1699	0.1699	2.17736	2.60571	2.32376
1700	0.17	2.44569	2.55798	2.22656
1701	0.1701	2.32926	2.57765	2.3227
1702	0.1702	2.41002	2.22397	2.04596
1703	0.1703	2.33384	2.42228	2.10709
1704	0.1704	2.14395	2.51807	2.28821
1705	0.1705	2.4886	2.43929	2.31923
1706	0.1706	2.30672	2.42054	2.10112
1707	0.1707	2.38267	2.35948	1.9674
1708	0.1708	2.58239	2.49502	1.89222
1709	0.1709	2.70755	2.41541	2.08179
1710	0.171	2.23215	2.63243	2.3565
1711	0.1711	2.69487	2.7045	2.49558
1712	0.1712	2.38	2.48155	2.65867
1713	0.1713	2.46505	2.31857	2.42742
1714	0.1714	2.4058	2.34916	2.22149
1715	0.1715	2.0756	2.6209	2.44457
1716	0.1716	2.30967	2.28927	2.25065
1717	0.1717	2.71648	2.4975	2.33837
1718	0.1718	2.39765	2.73678	2.0778
1719	0.1719	2.38267	2.78979	1.74464
1720	0.172	1.99231	2.47243	1.7106
1721	0.1721	2.15321	2.63633	1.96799
1722	0.1722	2.06103	2.565	2.13893
1723	0.1723	2.37091	2.54808	2.03128
1724	0.1724	2.1095	2.49936	2.03389
1725	0.1725	2.27006	2.50485	2.16256
1726	0.1726	2.28451	2.45885	2.10838
1727	0.1727	1.97573	2.56689	2.34758
1728	0.1728	2.40755	2.74535	2.19835
1729	0.1729	2.48135	2.47846	2.04836
1730	0.173	2.34355	2.5045	2.04899
1731	0.1731	2.32352	2.58111	1.99185
1732	0.1732	2.20889	2.33711	1.86035
1733	0.1733	2.58803	2.41327	2.03199
1734	0.1734	2.33258	2.45007	2.12467
1735	0.1735	2.33784	2.21422	2.22521
1736	0.1736	2.3114	2.29402	2.26495
1737	0.1737	2.24002	2.39175	2.19283
1738	0.1738	2.33015	2.48581	2.27897
1739	0.1739	2.13021	2.17343	2.11102
1740	0.174	2.14049	2.47944	2.39415
1741	0.1741	2.40717	2.52442	2.35845
1742	0.1742	1.99714	2.31031	2.32659
1743	0.1743	2.05395	2.1905	2.15502
1744	0.1744	2.12875	2.3764	2.07937
1745	0.1745	2.23512	2.47444	2.4253
1746	0.1746	2.09226	2.3843	2.2853
1747	0.1747	1.95999	2.56896	2.23855
1748	0.1748	2.18041	2.57859	2.24458
1749	0.1749	2.04614	2.38089	2.26669
1750	0.175	2.36455	2.43123	2.22561
1751	0.1751	2.00732	2.66204	2.03827
1752	0.1752	2.39209	2.74993	1.88785
1753	0.1753	2.42954	2.58359	2.03607
1754	0.1754	2.56334	2.64857	2.01119
1755	0.1755	2.44605	2.3786	1.86075
1756	0.1756	2.76394	2.35414	1.79577
1757	0.1757	2.65155	2.41708	2.10859
1758	0.1758	2.52219	2.41615	2.12952
1759	0.1759	2.45536	2.38812	1.94472
1760	0.176	2.54258	2.30277	1.88793
1761	0.1761	2.39143	2.14979	2.03329
1762	0.1762	2.27777	2.37582	2.26561
1763	0.1763	2.42051	2.30844	1.96136
1764	0.1764	2.28637	2.1445	1.94792
1765	0.1765	2.29943	2.33744	2.03911
1766	0.1766	2.39673	2.5306	2.08402
1767	0.1767	2.34111	2.35825	2.18934
1768	0.1768	2.37126	2.32765	2.07657
1769	0.1769	2.18524	2.58405	2.07154
1770	0.177	2.21986	2.71165	1.9816
1771	0.1771	2.29367	2.35159	1.99555
1772	0.1772	2.44633	2.39903	2.01244
1773	0.1773	2.48372	2.35437	2.37287
1774	0.1774	2.41018	2.51778	2.00055
1775	0.1775	2.59795	2.40344	2.10129
1776	0.1776	2.36105	2.5963	2.01378
1777	0.1777	2.54612	2.26758	1.91165
1778	0.1778	2.12887	2.23871	1.98311
1779	0.1779	2.68796	1.99954	1.78069
1780	0.178	2.43054	1.99573	1.86016
1781	0.1781	2.67236	2.08115	2.15053
1782	0.1782	2.48293	1.88031	2.02583
1783	0.1783	2.53554	2.15172	1.93393
1784	0.1784	2.39306	2.07947	2.00231
1785	0.1785	2.42294	2.11596	1.85034
1786	0.1786	2.07564	2.28813	1.78775
1787	0.1787	2.35394	2.24924	1.9561
1788	0.1788	2.21982	2.1038	1.91515
1789	0.1789	2.25615	2.37525	1.93701
1790	0.179	2.19777	2.24029	2.07045
1791	0.1791	2.11896	2.45989	2.0395
1792	0.1792	2.10731	2.44077	2.00054
1793	0.1793	2.12158	2.65081	1.7572
1794	0.1794	2.17605	2.45233	2.02246
1795	0.1795	2.45346	2.51225	1.90072
1796	0.1796	2.09214	2.33331	1.90635
1797	0.1797	2.00412	2.34552	1.85273
1798	0.1798	2.13628	2.61586	1.54434
1799	0.1799	2.21677	2.56751	1.59774
1800	0.18	2.1258	2.69001	1.76257
1801	0.1801	2.14549	2.61982	2.09543
1802	0.1802	2.21526	2.4192	2.13625
1803	0.1803	2.21612	2.41085	2.26525
1804	0.1804	1.9952	2.55487	1.90839
1805	0.1805	1.97072	2.47882	2.02194
1806	0.1806	1.88891	2.50046	2.11986
1807	0.1807	2.10831	2.33163	1.82528
1808	0.1808	2.36284	2.34921	1.98232
1809	0.1809	1.99664	2.55696	2.00364
1810	0.181	2.10773	2.43169	2.11988
1811	0.1811	2.22564	2.64556	1.95462
1812	0.1812	2.02326	2.69822	2.12744
1813	0.1813	2.09784	2.93315	1.75573
1814	0.1814	1.8538	2.65569	1.94461
1815	0.1815	1.92399	2.57727	1.9001
1816	0.1816	1.76317	2.66555	2.12581
1817	0.1817	2.04417	2.46362	1.97101
1818	0.1818	1.86317	2.67803	1.96475
1819	0.1819	2.044	2.72713	1.9968
1820	0.182	1.9802	2.4317	2.11455
1821	0.1821	1.91731	2.54449	1.89768
1822	0.1822	2.10029	2.52012	1.97829
1823	0.1823	2.25741	2.432	1.95024
1824	0.1824	2.12167	2.5172	2.10822
1825	0.1825	1.9496	2.71131	2.15269
1826	0.1826	2.05692	2.67099	2.14197
1827	0.1827	1.9971	2.7481	2.16602
1828	0.1828	2.03972	2.64072	1.80065
1829	0.1829	2.05034	2.67817	2.14796
1830	0.183	2.03859	2.7322	1.96916
1831	0.1831	2.00884	2.56682	2.03274
1832	0.1832	1.87989	2.75149	2.09856
1833	0.1833	2.02982	2.47582	1.96001
1834	0.1834	2.13836	2.53926	2.3071
1835	0.1835	2.42005	2.6143	2.27475
1836	0.1836	2.38263	2.64374	2.01446
1837	0.1837	2.34251	2.48975	1.86383
1838	0.1838	2.40399	2.38806	1.84894
1839	0.1839	2.41662	2.45078	2.04886
1840	0.184	2.18735	2.58314	1.95248
1841	0.1841	2.33529	2.65911	2.10404
1842	0.1842	1.95153	2.72469	2.17701
1843	0.1843	2.33966	2.46856	2.06359
1844	0.1844	2.06262	2.54292	2.04314
1845	0.1845	2.30967	2.51526	1.91602
1846	0.1846	2.37092	2.44629	1.83248
1847	0.1847	2.12421	2.51474	2.04586
1848	0.1848	2.12554	2.57991	2.18402
1849	0.1849	1.93945	2.57158	1.88467
1850	0.185	2.16834	2.41557	1.85
1851	0.1851	1.98783	2.29111	2.04398
1852	0.1852	2.24095	2.45044	1.8796
1853	0.1853	2.57149	2.5346	2.03216
1854	0.1854	2.25588	2.38752	1.85204
1855	0.1855	2.12711	2.30966	2.18891
1856	0.1856	2.27847	2.24756	2.04941
1857	0.1857	2.04124	2.48843	2.16199
1858	0.1858	2.19935	2.35722	2.14656
1859	0.1859	2.35266	2.37481	2.13139
1860	0.186	2.31551	2.39754	2.21758
1861	0.1861	2.40432	2.39935	1.99344
1862	0.1862	2.22676	2.54089	1.98965
1863	0.1863	2.23833	2.4793	2.00865
1864	0.1864	2.36982	2.41936	2.20671
1865	0.1865	2.48578	2.3299	2.04821
1866	0.1866	2.58279	2.52749	2.13492
1867	0.1867	2.15977	2.50423	2.23374
1868	0.1868	2.48083	2.44312	1.88225
1869	0.1869	2.28684	2.36692	2.19089
1870	0.187	2.44351	2.49548	2.02485
1871	0.1871	2.39003	2.46871	2.08789
1872	0.1872	2.29365	2.2468	1.93872
1873	0.1873	2.21983	2.62168	2.04978
1874	0.1874	2.39078	2.40458	1.77403
1875	0.1875	2.08525	2.33938	1.8428
1876	0.1876	1.99806	2.61073	2.18917
1877	0.1877	2.20826	2.44509	2.14613
1878	0.1878	1.92335	2.74932	2.08299
1879	0.1879	1.93825	2.82759	1.97671
1880	0.188	2.00863	2.42868	2.20169
1881	0.1881	2.13158	2.31786	1.78876
1882	0.1882	1.88381	2.17392	2.0184
1883	0.1883	2.07451	2.57434	1.85904
1884	0.1884	2.19104	2.74373	1.83006
1885	0.1885	1.91165	2.66479	1.9609
1886	0.1886	1.9995	2.32828	1.91358
1887	0.1887	2.1047	2.51026	2.33614
1888	0.1888	2.18848	2.45575	1.8885
1889	0.1889	2.38674	2.59984	1.91164
1890	0.189	2.03587	2.38222	1.75114
1891	0.1891	2.13529	2.54558	1.96398
1892	0.1892	1.9832	2.29232	2.14976
1893	0.1893	2.52878	2.58548	2.07437
1894	0.1894	1.944	2.55925	1.88628
1895	0.1895	2.30173	2.41486	1.82155
1896	0.1896	2.18321	2.21772	1.90343
1897	0.1897	2.05078	2.29382	1.97208
1898	0.1898	2.24643	2.413	1.94866
1899	0.1899	2.19775	2.29534	1.95092
1900	0.19	2.24957	2.39908	1.827
1901	0.1901	2.1909	2.276	2.39097
1902	0.1902	2.14572	2.4191	2.15795
1903	0.1903	2.19274	2.55011	2.21728
1904	0.1904	2.14597	2.55571	1.99125
1905	0.1905	2.01665	2.60441	2.07169
1906	0.1906	2.42515	2.57961	2.15811
1907	0.1907	2.38157	2.86563	2.04586
1908	0.1908	2.27201	2.67175	1.86574
1909	0.1909	2.47919	2.58598	1.91752
1910	0.191	2.46507	2.69383	1.91807
1911	0.1911	2.30889	2.49508	1.97334
1912	0.1912	2.32625	2.68757	1.96218
1913	0.1913	2.15746	2.6284	2.00359
1914	0.1914	2.39681	2.68178	1.94471
1915	0.1915	2.2679	2.81353	2.13078
1916	0.1916	2.27607	2.61978	2.10429
1917	0.1917	2.36529	2.89998	1.98416
1918	0.1918	2.44175	2.78647	2.04577
1919	0.1919	2.52084	2.60444	2.04011
1920	0.192	2.3025	2.50174	2.13579
1921	0.1921	2.5845	2.53656	2.06803
1922	0.1922	2.26067	2.53997	2.32288
1923	0.1923	2.23835	2.45357	2.16317
1924	0.1924	2.05005	2.33216	1.87875
1925	0.1925	2.09553	2.43295	2.02321
1926	0.1926	1.95197	2.40502	1.95719
1927	0.1927	2.15211	2.29921	2.02552
1928	0.1928	2.44039	2.26647	1.87513
1929	0.1929	2.55337	2.26101	2.06485
1930	0.193	2.33074	2.36085	2.07261
1931	0.1931	2.33069	2.19899	2.09041
1932	0.1932	2.1408	2.36681	2.18133
1933	0.1933	2.2641	2.23453	1.88959
1934	0.1934	2.51253	2.36211	1.78189
1935	0.1935	2.3372	2.3266	1.93714
1936	0.1936	2.6603	2.32841	1.96528
1937	0.1937	2.75736	2.31779	1.951
1938	0.1938	2.70706	2.36645	1.86276
1939	0.1939	2.49498	2.33126	2.08386
1940	0.194	2.341	2.39322	2.18453
1941	0.1941	2.44052	2.22074	2.14931
1942	0.1942	2.64134	2.41711	2.00245
1943	0.1943	2.58466	2.30404	1.93318
1944	0.1944	2.52229	2.35255	2.16247
1945	0.1945	2.26777	2.10382	2.01234
1946	0.1946	2.32389	2.49032	1.86351
1947	0.1947	2.26623	2.45358	1.83005
1948	0.1948	2.49062	2.2254	1.92048
1949	0.1949	2.35908	2.04071	1.95715
1950	0.195	2.41813	2.07056	1.68044
1951	0.1951	2.45583	2.31327	1.83087
1952	0.1952	2.49894	2.48855	1.89489
1953	0.1953	2.32758	2.42834	1.83571
1954	0.1954	2.38977	2.53518	1.7929
1955	0.1955	2.53233	2.61011	1.8782
1956	0.1956	2.36832	2.60504	1.97926
1957	0.1957	2.41247	2.77306	2.06194
1958	0.1958	2.07271	2.53353	1.84687
1959	0.1959	2.34376	2.45718	1.88317
1960	0.196	2.57068	2.36266	1.78594
1961	0.1961	2.34667	2.58761	1.73768
1962	0.1962	2.37523	2.5184	1.841
1963	0.1963	2.24283	2.46689	1.90735
1964	0.1964	2.51502	2.34351	1.9811
1965	0.1965	2.55187	2.47671	1.96858
1966	0.1966	2.45943	2.69665	2.23231
1967	0.1967	2.33395	2.44935	2.16226
1968	0.1968	2.22035	2.39062	2.35184
1969	0.1969	2.32801	2.39006	2.83803
1970	0.197	2.48056	2.43036	2.73228
1971	0.1971	2.26361	2.56992	2.31837
1972	0.1972	2.32861	2.42054	2.19361
1973	0.1973	2.57109	2.48796	2.2167
1974	0.1974	2.59235	2.51377	1.9806
1975	0.1975	2.46445	2.40359	2.22304
1976	0.1976	2.51932	2.42128	2.14851
1977	0.1977	2.45484	2.42704	2.38755
1978	0.1978	2.43783	2.46244	2.25286
1979	0.1979	2.48659	2.55164	2.03394
1980	0.198	2.54169	2.64345	2.05771
1981	0.1981	2.33662	2.44808	2.44351
1982	0.1982	2.00978	2.3947	2.1376
1983	0.1983	2.02736	2.4584	2.03719
1984	0.1984	2.26601	2.57845	1.96401
1985	0.1985	2.55421	2.33636	2.10188
1986	0.1986	2.43865	2.24688	2.05852
1987	0.1987	2.47155	2.33277	1.96054
1988	0.1988	2.43315	2.56773	1.98008
1989	0.1989	2.82013	2.57909	2.10885
1990	0.199	2.62651	2.6007	1.98481
1991	0.1991	2.21903	2.56774	2.05834
1992	0.1992	2.21862	2.35123	2.18838
1993	0.1993	2.43946	2.41175	1.93557
1994	0.1994	2.21695	2.40591	1.95427
1995	0.1995	2.2984	2.38353	2.07895
1996	0.1996	2.25597	2.61711	2.417
1997	0.1997	2.28232	2.65459	2.25069
1998	0.1998	2.30022	2.47279	2.17566
[truncated: 8,001 more rows]

## Sheet: Register shift rmsd SupFig6a
	Time (ns)		Shift 1	Shift 2	Shift 3	Shift 4	Shift 5	shift 6	shift 7	shift 8
0	0		5.02963e-07	4.10668e-07	1.07538e-06	0	0	0	0	0
1	0.1		1.48569	1.40223	1.35962	1.24504	1.7088	1.93207	1.3546	1.29005
2	0.2		1.69139	1.16485	1.64776	1.82165	1.81466	1.83515	1.70177	1.498
3	0.3		2.24615	1.615	2.33982	2.59904	2.2504	2.17772	1.70518	1.75633
4	0.4		2.22048	1.74739	2.36558	2.35481	2.30114	2.61795	2.04571	2.1036
5	0.5		2.0801	2.26991	2.73017	2.72146	2.95633	3.32356	2.51006	2.21503
6	0.6		2.1811	2.28976	2.85685	2.63308	2.68918	3.65177	2.68539	2.50886
7	0.7		2.11917	2.28899	2.89401	2.52037	2.75649	3.43748	2.89693	1.95401
8	0.8		2.52142	2.39081	2.8517	2.41176	2.39639	3.59071	2.94018	1.67191
9	0.9		2.43499	2.54218	2.85431	2.53671	2.99944	3.43559	3.07714	1.98047
10	1		2.32355	2.11542	2.80808	2.40127	3.07559	3.69088	3.18382	2.31464
11	1.1		2.30714	2.36954	2.85197	2.36342	3.00155	3.57406	3.63871	2.58103
12	1.2		2.90557	2.40881	3.06454	2.56323	3.26223	3.82689	3.13744	2.847
13	1.3		2.98045	3.02049	2.97118	2.76378	3.35698	3.4334	3.46416	2.9045
14	1.4		3.08644	2.712	3.06772	3.07045	3.49776	3.96278	3.6078	2.70024
15	1.5		3.43877	3.04433	3.50982	3.0382	3.27826	3.69206	3.6942	2.99326
16	1.6		2.73635	3.06385	3.37581	2.81112	3.27711	3.81543	3.36529	3.21194
17	1.7		2.86153	2.78435	3.29408	3.28855	3.3366	3.81287	3.45976	3.41967
18	1.8		2.8608	3.35579	3.50613	3.42969	3.48244	3.91784	4.06536	3.03091
19	1.9		3.26165	4.20521	3.40197	3.44814	3.70065	4.07658	3.59014	3.06159
20	2		3.00976	4.31369	3.35502	3.34587	3.6019	4.21052	3.49209	3.13115
21	2.1		3.19919	4.21526	3.67543	3.06492	4.16739	4.27188	4.06484	3.81131
22	2.2		3.28829	4.72042	3.46926	3.53075	4.27511	4.05244	3.88401	3.64124
23	2.3		3.74478	4.75155	3.67424	4.13976	4.43662	3.96559	4.41129	3.58082
24	2.4		3.6672	4.44365	3.80757	4.09757	4.71608	3.60906	4.22495	3.27228
25	2.5		3.52643	4.54175	3.56346	4.05885	4.31101	4.21458	3.77505	3.51682
26	2.6		3.90212	5.06017	3.37569	3.73676	4.3269	4.08196	3.85765	3.23374
27	2.7		3.8613	5.01686	3.39036	3.56737	3.92077	4.67445	3.8553	3.15783
28	2.8		3.65181	5.0172	3.76711	3.62454	3.8079	4.2636	4.07605	3.08754
29	2.9		3.67447	4.67602	3.73764	3.4529	3.771	4.42751	3.86536	2.93076
30	3		3.40974	4.95811	3.79768	3.6313	3.99122	4.32728	4.61882	2.75762
31	3.1		3.30062	5.58732	3.79826	3.62979	3.75636	4.62619	4.2619	3.0365
32	3.2		3.36499	5.14125	3.63172	3.62479	3.71602	4.5035	4.56402	2.91548
33	3.3		3.56559	4.99716	3.71459	3.6698	3.35041	4.5172	4.30014	3.14549
34	3.4		3.91279	4.70771	3.44135	3.4373	3.58511	4.50347	4.23998	3.17943
35	3.5		4.19298	4.6638	3.90505	3.05921	3.53364	4.68737	4.39588	2.97974
36	3.6		4.31134	5.03698	3.57039	3.34807	3.70624	4.68972	4.44807	2.89026
37	3.7		3.87793	5.73798	3.4402	3.55107	3.61517	4.36464	4.65954	3.12221
38	3.8		4.12304	5.48585	3.4453	3.80623	3.92843	4.72175	4.78248	2.90614
39	3.9		4.35802	5.97443	3.44766	4.07288	3.86654	4.75571	4.87578	3.27875
40	4		4.43077	5.3775	3.46524	4.11578	3.84445	4.8997	5.10979	3.72786
41	4.1		3.60131	5.54392	3.48114	3.74604	3.63919	4.63643	4.80351	3.83895
42	4.2		3.78024	5.26825	3.27518	3.93956	3.74876	4.68403	4.98471	3.49371
43	4.3		4.24952	5.24311	3.23726	3.83447	3.44062	4.46695	5.30779	2.87968
44	4.4		4.35797	5.37339	3.22694	4.24094	3.6484	4.74385	5.00619	2.84972
45	4.5		4.46762	5.06243	2.89479	4.53547	4.21489	4.69501	5.07262	3.30416
46	4.6		4.46645	4.69204	3.25071	4.47184	4.52256	4.87239	4.92261	2.99749
47	4.7		4.3314	5.06517	3.11609	4.01223	3.98434	4.86659	4.91074	3.45348
48	4.8		4.25556	4.71233	2.87873	4.34701	3.75233	5.25785	5.16961	4.17309
49	4.9		4.47124	5.32602	2.9811	4.26377	3.83272	5.33438	5.20202	3.92671
50	5		3.78448	4.99849	3.01647	4.44431	3.83406	4.92672	5.27806	3.78284
51	5.1		3.93595	4.43463	3.31151	4.3072	3.86888	5.18316	5.03916	4.22
52	5.2		4.55982	4.14619	3.3202	4.28628	3.98677	5.00949	4.60032	4.48295
53	5.3		4.1963	4.55154	3.17052	4.031	4.09069	5.0252	5.02993	4.84243
54	5.4		4.46198	4.57321	3.16038	4.03491	4.13703	5.18934	5.41267	4.68834
55	5.5		4.50456	4.84907	3.17077	4.32404	4.32858	5.1445	5.51558	4.58454
56	5.6		4.33605	5.12059	3.14848	4.50319	3.88863	5.50238	5.44022	4.59198
57	5.7		4.52302	5.44963	3.08144	4.19036	4.38854	5.99977	4.78919	4.72878
58	5.8		4.65095	4.84644	3.13433	4.32285	4.31232	5.92807	4.97266	4.78013
59	5.9		4.81763	4.83557	3.42582	4.23118	4.23723	6.43485	5.33408	4.47698
60	6		4.76001	5.03991	3.48269	4.22267	4.08474	6.39057	4.88465	4.36904
61	6.1		4.92044	4.8481	3.39253	4.67766	4.30269	6.04072	4.68804	4.84603
62	6.2		4.90845	5.04818	3.4991	4.64285	4.32013	5.5644	4.69856	5.49736
63	6.3		5.46957	4.889	3.46172	4.37734	4.18722	5.05994	4.80917	5.01176
64	6.4		5.32519	4.86779	3.57898	4.21696	3.95408	5.2498	4.88213	4.34613
65	6.5		5.04444	4.51721	3.62877	4.31511	3.99051	5.46593	4.69312	4.28443
66	6.6		4.64506	4.80459	3.59465	4.25617	3.76116	5.59307	4.9307	4.21491
67	6.7		4.72745	4.66343	3.74501	4.19137	3.4804	5.72811	5.08103	4.20498
68	6.8		4.33824	4.84435	3.75679	4.78007	3.62462	5.51104	5.13438	4.3294
69	6.9		4.46746	5.11029	3.70771	5.07702	3.80987	5.58315	5.21338	4.66504
70	7		4.2125	5.20718	4.08165	5.26948	4.09369	5.21526	5.27958	3.98645
71	7.1		4.06143	5.18119	3.49065	5.53871	4.19521	5.34247	4.87866	4.18226
72	7.2		4.77101	4.86593	3.82914	5.02605	4.28139	5.44894	4.70677	3.97261
73	7.3		4.40433	5.3243	3.73005	5.17472	4.00956	5.38853	4.97482	4.11307
74	7.4		4.76654	4.94577	3.44179	4.87532	3.83588	5.28934	4.62996	4.15767
75	7.5		5.01117	5.13461	3.44556	4.55291	3.77713	5.40931	4.73134	4.2811
76	7.6		4.63429	4.44644	3.4385	4.44587	4.26663	5.47343	4.59899	4.51255
77	7.7		4.78419	4.8672	3.90402	4.83531	4.36308	4.90912	4.60113	4.6007
78	7.8		5.11143	5.22125	3.8607	4.93515	4.24124	5.30603	4.38677	4.35593
79	7.9		5.13174	5.04171	3.7654	4.57406	3.99736	5.28262	4.78225	4.55782
80	8		5.47143	5.2377	3.61949	4.92901	4.52643	5.54626	4.57381	4.73905
81	8.1		4.98844	5.04896	3.60906	5.02138	4.48205	5.46616	4.42642	4.18355
82	8.2		4.93742	4.63243	3.63132	4.32491	4.68931	5.36385	4.27833	4.37905
83	8.3		4.72057	4.86771	3.48046	4.37187	4.73537	5.31323	4.68616	4.53407
84	8.4		4.6252	4.38197	3.56959	4.72705	4.73442	5.09783	4.66536	4.35195
85	8.5		4.81513	4.66864	4.31595	4.85541	4.79907	5.45796	5.39282	4.30902
86	8.6		5.02629	5.06366	3.47138	4.71925	4.62161	5.3625	5.39517	4.28067
87	8.7		5.30432	5.41364	3.75914	4.60207	4.84425	5.10696	5.14501	3.98699
88	8.8		5.53072	5.46648	3.70065	4.84894	4.76123	5.31971	5.27395	4.28327
89	8.9		5.41939	5.28061	3.44703	4.85608	4.49287	4.98121	5.29334	4.50158
90	9		5.56639	5.61072	3.60981	4.86233	4.76378	5.29071	5.7029	4.14185
91	9.1		5.90698	5.85827	3.39182	4.91509	4.77524	5.66245	5.49905	3.94445
92	9.2		5.5416	5.47248	3.63339	4.82207	4.58509	5.72079	6.12783	4.00836
93	9.3		5.36577	5.1793	3.31341	4.48908	4.63098	5.68508	5.89812	3.81848
94	9.4		5.84774	5.4099	3.44953	4.19701	4.775	5.7526	5.39035	3.92473
95	9.5		5.76779	5.21763	3.80092	4.64675	4.96395	5.78234	5.66632	4.10028
96	9.6		5.8719	5.08765	3.99107	4.79261	5.12387	5.73359	5.16404	4.26169
97	9.7		6.33772	4.83647	3.9989	4.81492	5.02114	5.86096	4.98492	4.34388
98	9.8		6.37293	5.06201	3.78187	4.7012	4.87835	5.7748	5.04455	4.41672
99	9.9		6.14035	4.84096	3.98516	4.67749	4.90976	5.97041	5.01376	4.51945
100	10		6.26145	4.93793	3.97612	4.54992	5.18796	6.11778	4.89741	4.22332
101	10.1		5.81057	4.69403	4.09707	4.56118	4.89323	5.92719	4.59775	3.67005
102	10.2		5.53489	5.27861	4.13828	5.42288	4.79913	5.7947	4.56599	4.15618
103	10.3		5.51458	5.38296	4.31001	5.25722	4.69665	5.54531	4.08818	3.59871
104	10.4		5.599	4.9099	4.58803	4.96662	4.41615	5.74997	4.14754	3.91806
105	10.5		6.06729	5.21783	4.25938	4.43996	4.48072	5.46546	4.10844	3.50802
106	10.6		5.47275	4.87853	4.52205	3.99824	4.61276	5.81026	4.78309	3.71168
107	10.7		5.36508	5.27609	4.34202	4.24783	4.68962	5.82917	4.55139	3.95025
108	10.8		5.14749	5.40284	4.5662	4.65594	5.06875	5.99926	4.59071	3.81713
109	10.9		5.41526	5.30407	4.42634	4.46152	4.95564	6.0549	4.45649	3.49084
110	11		5.57204	5.32732	4.45452	4.27211	5.08557	6.21275	4.11438	3.5849
111	11.1		5.60047	5.25793	4.63194	3.99921	5.3302	6.14033	4.74453	4.43724
112	11.2		5.58378	5.31929	4.56405	4.10656	4.95924	6.12164	4.58571	4.05262
113	11.3		5.76937	6.10778	4.67832	3.89846	5.08238	5.64574	4.73463	4.30324
114	11.4		5.99942	5.8183	4.15933	4.00531	5.11846	6.00741	4.98596	4.17224
115	11.5		5.23098	5.24389	4.3928	4.00712	5.31635	5.41583	4.84565	4.96061
116	11.6		5.36052	4.99443	4.18339	4.28709	5.7751	5.37139	4.9102	4.53401
117	11.7		5.4937	4.9922	4.48481	4.73461	5.66335	5.49662	4.62155	4.49965
118	11.8		5.64231	5.41275	4.53057	4.34734	5.63148	5.90931	4.30304	4.16643
119	11.9		5.44826	5.31646	4.60148	4.50009	5.40543	6.12772	4.1856	4.20454
120	12		5.42297	5.41741	4.86524	4.08712	5.03887	6.19002	4.45956	4.08454
121	12.1		5.69708	5.19169	4.49767	4.32074	5.12617	5.91238	4.35775	4.30019
122	12.2		5.71895	4.9698	4.57275	4.45903	5.11376	6.03639	4.23998	4.67495
123	12.3		5.58794	4.9831	4.619	4.21579	5.69108	6.0076	4.12997	4.22001
124	12.4		5.66853	4.77068	4.78131	4.84229	5.65214	6.6555	4.23684	4.81586
125	12.5		5.72545	4.87101	4.54404	4.57933	5.65074	6.46381	4.36618	4.73068
126	12.6		5.91968	4.7701	4.48202	4.59603	5.55147	6.1593	4.46561	4.81366
127	12.7		5.98624	5.20107	4.60441	4.38675	5.60186	6.59378	4.31391	5.26918
128	12.8		6.33792	5.34011	4.89824	3.95347	5.2369	6.70981	4.63076	5.64564
129	12.9		5.5017	5.20102	5.19997	4.02392	5.64938	6.59738	4.41338	5.29833
130	13		5.17659	4.64565	4.52156	3.7332	6.18689	5.97927	4.56732	5.55419
131	13.1		5.36538	4.74026	4.28455	3.99613	6.09832	5.73748	4.34667	5.50431
132	13.2		5.42152	4.84054	4.48955	4.10588	5.88018	5.73966	4.4885	5.11948
133	13.3		5.61342	5.34723	4.91417	4.39938	5.92189	5.77074	4.66067	5.02992
134	13.4		5.67416	5.07063	4.92014	4.12604	6.22885	5.96602	4.41277	5.14073
135	13.5		5.51866	5.78959	4.72891	4.15987	5.87354	6.10447	4.72529	4.83936
136	13.6		5.87718	5.39591	4.53727	4.17702	5.83697	5.88128	4.88225	5.13744
137	13.7		6.20711	5.04658	4.53657	4.3114	5.73557	5.98881	4.36321	5.28728
138	13.8		5.98567	5.22342	4.62266	4.43145	5.90776	6.04938	4.44001	5.03942
139	13.9		5.49401	5.42107	4.70444	4.47778	5.64025	5.95451	4.394	4.92738
140	14		5.68127	5.35686	4.83878	4.46027	6.01674	6.26954	4.36849	4.66873
141	14.1		6.11872	5.44057	4.46229	4.23104	5.88205	6.23477	4.41595	4.74762
142	14.2		5.64844	5.23624	4.55052	3.93549	6.05225	6.0629	4.37882	4.97712
143	14.3		5.89534	5.50084	4.59892	4.43463	6.04752	6.09474	4.33615	5.11091
144	14.4		6.76106	5.41065	4.43605	4.60064	5.89724	6.1113	4.14413	4.92747
145	14.5		6.5069	5.97945	4.47186	4.61946	5.87583	6.12762	4.42767	5.00435
146	14.6		6.67451	6.13759	4.45851	4.7418	5.30022	6.38031	4.57392	5.16325
147	14.7		6.53501	6.28685	4.42379	4.6261	5.30157	6.16289	4.27725	5.0462
148	14.8		6.68642	6.4295	4.23962	4.45171	5.16657	6.37828	4.28879	5.43099
149	14.9		7.31211	6.15886	4.26927	4.54571	5.37969	6.37596	4.20802	5.34707
150	15		7.42126	6.33951	4.18197	4.60607	5.228	6.72622	4.70442	5.10515
151	15.1		7.58019	6.31083	4.69039	4.5794	5.74213	6.5702	4.49187	5.11038
152	15.2		7.57228	6.4155	4.37803	4.59226	6.16131	6.49745	4.67478	4.29959
153	15.3		7.45693	6.13121	4.37106	4.42064	6.27713	6.55388	4.58754	4.49686
154	15.4		8.07754	6.0511	4.29825	4.18844	5.83603	6.48405	4.62473	5.17226
155	15.5		8.23978	5.90815	4.686	4.7897	5.7215	6.30706	4.82399	5.25672
156	15.6		8.182	5.66457	4.33224	4.76708	6.03797	6.51136	4.88646	5.51261
157	15.7		8.29773	5.9602	4.49507	4.57862	5.85243	6.4002	4.66867	5.02028
158	15.8		8.65725	6.15591	4.65133	4.40987	5.68217	6.10674	4.51216	5.41247
159	15.9		9.13044	5.56165	4.51088	4.69945	5.42139	5.92782	4.62158	5.43085
160	16		8.97439	5.87691	4.67362	4.58785	5.57862	5.61735	4.55083	6.02594
161	16.1		9.26499	6.38627	4.75002	4.22963	5.89479	5.52936	4.62915	5.34684
162	16.2		9.08656	6.41404	4.71841	4.32647	5.81191	5.50091	4.4433	5.29441
163	16.3		9.64032	6.03426	4.60082	4.48629	5.97285	5.58664	4.40428	5.07147
164	16.4		9.57491	6.19215	4.60809	4.73713	5.51597	5.60866	4.61383	5.12237
165	16.5		10.168	6.50223	4.39316	4.47972	6.24509	5.73889	4.68867	5.32268
166	16.6		10.0121	6.49009	4.56162	4.38588	5.92594	6.24594	4.82779	5.64244
167	16.7		10.7386	6.66846	4.45746	4.40532	5.57748	6.1698	4.69284	5.85734
168	16.8		10.8206	7.26787	4.5986	4.43784	5.89636	6.04329	4.85979	5.51171
169	16.9		11.2561	6.77164	4.46129	4.59495	5.87776	6.29899	4.48383	5.82933
170	17		11.6998	6.72424	4.40559	4.15034	5.87636	6.01364	4.26532	6.45156
171	17.1		11.944	6.48525	4.19772	3.88627	6.19222	5.91358	4.20758	6.60122
172	17.2		11.8714	6.98982	4.39664	3.98582	6.17987	6.26589	4.49154	5.71197
173	17.3		12.5293	7.21586	4.33421	4.28227	6.37103	6.18456	4.46758	6.25979
174	17.4		12.8672	7.30723	4.22475	4.21458	6.11538	6.43703	4.64433	6.02664
175	17.5		13.0179	7.24656	4.0856	4.29004	6.17282	6.16417	4.81352	5.68739
176	17.6		13.4843	7.1086	4.10089	4.27333	5.90185	6.13712	4.8362	5.83732
177	17.7		13.9456	6.66801	3.99028	4.4525	5.81515	6.11169	4.82472	5.86518
178	17.8		14.0675	6.42158	4.49029	4.08826	5.99147	6.54293	5.0596	5.34852
179	17.9		12.8556	6.933	4.5438	4.1811	6.19505	6.52397	4.97859	5.43354
180	18		12.4114	7.19061	4.31552	3.79686	6.12779	6.55906	4.86226	5.58238
181	18.1		12.1928	7.19726	4.26793	3.98739	5.69	6.32291	4.89921	5.3549
182	18.2		12.0137	7.21973	4.4407	3.96702	5.81944	6.51442	4.84112	5.07329
183	18.3		11.1752	7.13326	4.53255	3.83897	5.67304	6.45084	4.84979	5.10768
184	18.4		11.0361	6.70962	4.6889	3.82118	5.67631	6.33779	4.61785	5.36536
185	18.5		11.5779	6.4886	5.05951	3.95235	5.58597	6.23724	4.94961	5.3888
186	18.6		12.1725	6.60997	5.05391	4.05684	5.60301	6.23602	5.304	5.3195
187	18.7		11.6999	6.50105	5.07395	4.16664	5.50792	6.18913	5.06199	5.57305
188	18.8		12.5066	6.10997	5.02052	3.86443	5.37669	6.4588	5.15779	5.62282
189	18.9		12.6563	6.21509	4.71201	4.01569	5.65488	6.54713	4.81601	5.31647
190	19		13.0991	6.66583	4.81815	3.96512	5.62484	5.89609	4.66794	5.59981
191	19.1		13.0499	6.39356	4.95032	4.08474	5.58882	6.34858	4.94406	6.11119
192	19.2		13.5526	6.24565	5.07949	4.05545	5.54432	6.88015	4.84925	5.63191
193	19.3		13.8872	6.4845	4.94398	4.47719	5.75635	6.40311	5.21726	5.89561
194	19.4		14.0025	6.38364	4.83684	4.38782	5.56155	6.55697	4.69346	6.00899
195	19.5		14.2196	6.61065	4.92568	4.50591	5.55313	6.92674	4.68395	5.58188
196	19.6		14.5968	6.59802	4.81208	4.54335	5.70153	6.4334	4.72109	5.35237
197	19.7		14.4023	6.81517	5.01825	4.52377	5.35518	6.4152	4.70744	4.68155
198	19.8		14.5743	7.18726	4.75671	4.31376	5.30747	6.27127	4.70751	5.20665
199	19.9		14.2917	7.03176	4.60954	4.56842	5.09845	6.48461	4.7061	5.54469
200	20		14.2434	7.0601	4.55017	4.98331	5.32164	6.7229	4.5714	5.49558
201	20.1		14.8527	7.73296	4.47336	4.66645	5.41033	6.58666	4.9285	6.07623
202	20.2		15.1451	8.06789	4.46704	4.81324	5.5256	6.49022	5.13179	6.41904
203	20.3		14.8861	8.11975	4.67107	5.00315	5.43648	6.34644	5.07177	6.16644
204	20.4		15.5887	7.73805	4.28553	4.72535	5.64177	6.44072	4.90638	6.0775
205	20.5		14.9344	7.61848	4.13519	4.89417	5.84197	6.30841	5.03084	6.11137
206	20.6		15.275	7.94459	3.97893	4.43833	5.88556	6.20426	4.96121	6.75109
207	20.7		15.3202	7.38395	4.40256	4.3278	5.85525	6.55192	5.3028	6.207
208	20.8		15.3451	7.70037	4.55377	4.38159	5.65254	6.54427	5.19728	6.58474
209	20.9		15.5259	7.10128	4.74341	4.77558	5.90229	6.21029	5.03429	6.08977
210	21		14.6501	7.33085	4.25225	4.54014	5.87133	5.9792	4.8154	6.55881
211	21.1		14.6875	7.18386	4.47344	4.30221	5.89133	6.57408	5.1458	5.99698
212	21.2		14.4877	7.09527	4.00213	4.14003	6.21713	6.35917	4.72909	5.78001
213	21.3		14.6556	7.42398	4.20232	4.3448	6.24733	6.88944	4.97356	5.70111
214	21.4		14.8971	7.0892	4.10089	4.24906	5.96982	6.14671	5.0956	5.38372
215	21.5		14.4672	7.59812	3.97177	4.50219	6.14379	6.28248	4.94282	5.90375
216	21.6		14.6868	7.42074	3.96388	4.57497	6.26358	6.56633	4.88842	5.54989
217	21.7		14.8676	7.54281	3.83243	4.60943	6.185	6.57616	5.02572	5.42884
218	21.8		14.8044	7.01561	3.8801	4.60323	6.26633	6.35604	4.98502	5.37198
219	21.9		14.3816	6.79841	3.80238	4.12442	5.85752	6.36814	5.15043	5.7397
220	22		14.7332	6.76969	3.81601	4.34219	6.44051	6.42703	4.90592	5.20307
221	22.1		14.0347	6.82636	3.95445	4.7366	6.40313	6.3955	4.62094	5.58303
222	22.2		13.8601	6.55104	3.99901	4.72148	6.41847	6.2115	4.84155	5.36484
223	22.3		13.6397	6.57544	4.06051	4.65806	6.75472	6.19186	4.9197	4.92705
224	22.4		13.2847	6.93139	3.99149	4.76352	6.33808	6.13345	5.12762	4.71847
225	22.5		13.1384	6.66399	3.96528	4.96461	6.1894	6.32104	4.8238	4.55082
226	22.6		12.9674	6.73983	4.01419	4.92716	5.71769	6.2473	5.07691	4.67203
227	22.7		13.5692	6.73402	4.01176	4.85052	5.807	6.47769	4.66958	5.06487
228	22.8		14.3106	6.63415	3.994	4.6796	5.75275	6.47045	4.37306	5.29961
229	22.9		14.5808	7.03036	4.01895	4.77439	5.62022	6.51996	4.67743	5.8828
230	23		14.4934	6.75333	4.02543	5.10437	5.62688	6.1288	4.81562	6.3386
231	23.1		15.0304	6.72661	4.05204	5.13129	5.7007	6.55717	4.67122	5.73872
232	23.2		15.1602	6.38726	4.11177	5.02521	6.13737	6.55812	4.72513	5.7878
233	23.3		15.6111	6.50747	3.94629	4.84674	6.42116	6.19604	4.77091	5.30714
234	23.4		15.6631	6.55343	3.93265	4.81977	6.3728	6.53221	4.71247	5.02319
235	23.5		15.1534	6.4502	4.10561	4.79063	6.18635	6.57595	5.00154	5.35148
236	23.6		14.7831	6.32045	3.91219	5.0509	6.73596	6.42365	4.91734	5.36186
237	23.7		14.4415	6.40974	4.17113	5.0051	6.20184	6.30339	4.84761	5.7801
238	23.8		13.9585	6.71071	4.21537	4.67345	6.34498	6.06881	4.94617	5.21945
239	23.9		13.616	6.51572	4.39658	4.79246	6.53921	6.21285	4.91341	5.49359
240	24		13.4969	6.46151	4.07918	4.78598	6.23431	6.28749	5.01596	6.26031
241	24.1		13.2489	6.9298	4.16215	4.98839	6.2413	5.93571	5.23662	5.7363
242	24.2		13.0756	7.64572	4.06467	4.91264	6.50793	5.88466	5.25094	5.55542
243	24.3		11.9438	7.57046	3.9746	5.16715	6.42197	5.60516	5.28921	5.64664
244	24.4		12.7298	7.45114	3.68202	5.39146	6.68778	5.71913	5.00755	5.91972
245	24.5		12.2531	7.5351	3.83093	4.69169	6.6988	5.89411	4.89398	6.04001
246	24.6		12.2086	7.06965	4.00011	4.76719	6.90003	6.05236	5.13915	6.87594
247	24.7		12.4685	7.27688	4.09524	4.82029	6.63175	6.45051	5.10546	7.14725
248	24.8		11.7435	7.86916	4.07826	4.78127	6.59674	6.23832	5.03494	6.89767
249	24.9		11.4896	8.21929	3.97894	5.14094	6.28088	5.86767	5.15999	6.88271
250	25		12.5307	7.97934	3.71295	4.90908	6.92627	6.23376	5.16353	7.1933
251	25.1		11.6232	7.46092	3.96067	4.84163	6.89688	6.16322	5.12034	6.69451
252	25.2		11.0323	7.59509	4.03647	4.70998	7.00316	5.54693	5.29692	6.19793
253	25.3		11.6049	7.71207	3.85923	4.66868	6.72436	5.94774	5.34955	5.84086
254	25.4		11.8581	7.54606	3.95491	4.91272	6.4401	5.55527	5.24457	6.21987
255	25.5		12.0623	7.29172	4.05779	4.48458	6.61461	5.65053	4.92939	6.38207
256	25.6		12.0294	7.40331	4.09062	4.55769	6.40935	5.58491	4.95781	6.13284
257	25.7		11.904	7.08947	3.97071	4.51685	6.44644	5.73614	4.95475	5.81939
258	25.8		12.6696	8.03675	4.0293	4.5138	6.52736	5.72206	4.94745	5.91159
259	25.9		12.63	7.96016	4.39846	4.65315	6.64901	5.99164	4.8488	5.90022
260	26		12.14	8.1689	4.61463	4.65796	6.61469	6.27851	5.01335	6.10344
261	26.1		12.1599	8.65878	4.6231	4.80719	6.68897	5.8859	5.02501	6.01029
262	26.2		11.9464	7.86254	4.59452	4.90776	6.36767	6.39802	5.08666	5.52838
263	26.3		11.8659	8.05275	4.72457	4.43758	6.22393	6.15468	4.74182	5.37599
264	26.4		12.7628	8.15829	4.45062	4.52477	6.30651	5.83488	4.71402	4.93376
265	26.5		12.119	8.23241	4.72471	4.40863	6.07585	6.046	4.9284	4.52915
266	26.6		12.0574	8.8766	4.50097	4.92367	5.90726	5.65745	4.893	4.61355
267	26.7		12.2764	8.57288	4.38147	4.56706	6.16343	6.3013	4.72688	4.94047
268	26.8		12.3063	8.46046	4.3717	4.7793	6.19503	6.51611	4.88377	5.44522
269	26.9		12.7555	8.4469	4.43608	5.15248	6.08743	6.69161	4.67924	5.69593
270	27		12.3883	8.82642	4.27268	5.15038	6.27503	6.71079	5.04705	6.04313
271	27.1		11.8706	8.10712	4.10354	4.44651	6.15947	6.36937	5.03086	5.91914
272	27.2		12.5766	7.86076	4.17599	4.66571	5.91435	6.54648	4.98212	6.49409
273	27.3		12.3719	7.92865	4.26055	4.70757	6.24183	6.81376	4.96331	5.84741
274	27.4		12.5856	8.05533	4.37569	4.9363	5.87081	6.70752	4.94717	6.3328
275	27.5		12.7174	7.84622	4.13269	5.08914	6.55124	6.83704	4.98369	5.88713
276	27.6		12.4037	8.30901	4.41262	5.37568	6.35627	6.80925	5.11123	5.92951
277	27.7		12.9265	8.94573	4.3371	5.14391	6.43008	7.28913	4.94838	5.77975
278	27.8		12.3658	8.94588	4.03198	5.39162	6.91253	6.80956	5.00275	6.10195
279	27.9		12.0424	8.55361	4.02102	5.30667	6.92244	6.60267	5.04926	5.89103
280	28		12.6506	8.29463	3.95484	4.96973	6.87304	7.15847	5.16053	5.55696
281	28.1		12.8758	8.40653	4.1513	4.78545	6.67129	7.10605	4.97132	5.04572
282	28.2		12.3871	8.35891	4.02264	4.65948	6.39994	7.26837	5.05977	4.95768
283	28.3		12.151	8.18191	4.31761	4.77288	6.47858	7.05512	5.13004	4.77804
284	28.4		12.6947	8.51817	4.05148	5.08147	6.5184	6.19214	5.38414	5.02993
285	28.5		12.4818	8.57854	3.77347	4.85615	6.46131	6.54063	5.31634	5.52505
286	28.6		13.3808	8.67775	3.89065	4.90389	6.36451	6.33942	5.37638	5.5507
287	28.7		12.9674	8.72913	3.9339	5.03741	6.34207	6.12785	5.45353	5.7091
288	28.8		13.3063	8.662	3.80936	5.23368	6.08486	5.96317	5.52158	5.65839
289	28.9		12.9787	8.51432	3.90549	5.38814	5.80424	5.74299	5.58977	5.59476
290	29		13.0462	8.77034	3.7596	5.19716	5.55464	5.81313	5.33163	5.66283
291	29.1		13.2773	8.01261	3.83171	5.19434	5.74989	6.27592	5.27743	5.88607
292	29.2		12.7902	8.33885	4.01095	4.93557	5.69036	6.04606	5.34738	6.26959
293	29.3		11.6159	8.31263	3.79885	4.80336	5.73768	6.0139	5.01111	6.28375
294	29.4		11.2	8.17473	3.67	4.93932	6.14456	6.1089	5.03722	6.2978
295	29.5		11.4288	9.18539	3.88322	4.96191	6.43897	5.98063	5.10742	5.94892
296	29.6		11.3809	9.78368	3.76651	5.23477	6.30598	6.33079	4.99804	6.37765
297	29.7		11.4762	9.9363	3.96507	5.15129	5.99069	6.19676	4.94732	5.50918
298	29.8		11.4936	10.0955	3.94211	5.06645	5.8482	5.83809	4.95323	6.00772
299	29.9		11.9094	11.1593	3.92603	5.08321	5.72469	5.80807	5.25258	6.99591
300	30		12.2861	10.9615	4.13775	4.72543	5.57517	5.17222	4.99167	6.5239
301	30.1		12.422	10.7735	4.08051	4.94564	6.34575	5.71733	5.02129	6.53366
302	30.2		12.9476	10.7811	3.87847	4.82306	6.09382	6.23809	4.84775	7.01892
303	30.3		12.9219	11.0722	4.30366	5.10442	5.84	6.19067	5.194	6.75944
304	30.4		12.1659	11.212	3.90503	5.15781	6.05671	6.75616	5.22501	6.39698
305	30.5		12.7745	10.1936	3.94868	5.33231	5.78002	6.85512	5.26819	6.2171
306	30.6		12.8171	10.5658	3.76612	5.05065	5.49723	6.07467	5.15847	6.29392
307	30.7		12.6838	10.919	3.80364	5.18731	5.57256	5.89703	5.14211	5.78393
308	30.8		12.897	10.5366	3.59586	5.02412	5.47652	6.05035	5.21622	5.51244
309	30.9		12.8678	11.385	3.37394	5.11827	5.60714	6.14336	4.76399	5.49084
310	31		12.479	10.6196	3.7811	5.30486	5.04678	6.56405	5.21497	6.08795
311	31.1		12.3262	10.4243	3.51349	5.16779	5.01112	6.68529	5.24648	5.7514
312	31.2		12.3711	10.9494	3.60132	5.36312	5.46499	6.8117	5.2826	6.09936
313	31.3		12.3611	10.3582	3.46407	4.95539	4.96652	7.07544	5.09522	5.99376
314	31.4		12.6518	10.6806	3.14291	5.55077	5.49316	6.67189	5.33168	6.3372
315	31.5		12.8944	11.1588	3.61421	5.72789	5.25141	6.77006	5.20343	6.52222
316	31.6		12.4186	11.0591	3.4153	6.08657	5.30221	7.28456	5.54014	6.49396
317	31.7		12.6396	10.9025	3.43295	5.91831	5.22957	7.4174	5.14437	6.74285
318	31.8		12.5601	11.0967	3.86321	5.7984	5.42739	7.56619	5.15419	6.18346
319	31.9		12.532	11.2552	3.9345	6.10243	5.34346	7.66084	5.16954	6.31852
320	32		12.1839	10.3302	3.91712	5.94648	5.35562	7.75638	5.41727	6.18325
321	32.1		12.926	9.96752	3.82129	6.20328	5.34059	8.1698	5.28232	6.27782
322	32.2		14.1206	10.3466	3.75669	6.21103	5.41669	7.37319	5.07198	5.93904
323	32.3		13.5342	10.8142	4.28843	5.92225	5.34727	7.21138	5.25138	5.87594
324	32.4		13.4235	11.0852	3.90089	6.16766	5.62734	6.86313	5.46293	5.85391
325	32.5		13.4902	11.195	3.84266	5.97953	5.37627	6.52487	5.59939	5.50909
326	32.6		13.8592	11.7734	3.71691	5.82137	5.61667	6.72316	5.74162	5.90511
327	32.7		14.3577	11.9218	3.94283	6.15799	5.31642	7.38631	5.86088	5.62781
328	32.8		14.3495	11.6849	4.03775	6.45333	5.31651	7.31093	5.8531	5.92865
329	32.9		13.5409	11.7319	4.20248	6.25746	5.5662	7.46543	5.77279	5.71165
330	33		13.7343	11.6465	3.91864	6.52483	5.3141	7.18598	5.49068	5.64986
331	33.1		13.0833	12.0742	3.67558	6.63805	5.32795	6.87529	5.75791	5.05774
332	33.2		12.8112	12.2337	4.06987	6.79813	5.13286	6.69281	5.45876	5.24177
333	33.3		13.1668	11.2979	3.72964	6.22093	5.11934	7.23336	5.54933	4.78612
334	33.4		13.8318	11.4467	3.98645	6.07628	4.95636	6.86045	5.43382	5.14679
335	33.5		14.3035	11.4259	3.86064	6.14734	5.19385	6.69362	5.1126	4.77802
336	33.6		14.5305	11.6917	4.06691	5.93137	5.32382	7.19614	5.73058	4.64575
337	33.7		14.6979	11.4338	3.85223	6.25239	5.03404	6.76932	5.64994	4.81922
338	33.8		15.1279	11.4358	4.18232	6.03276	5.18324	6.78993	5.45918	4.81277
339	33.9		14.2958	11.2818	4.05254	5.96662	5.28845	7.0865	5.27987	5.31933
340	34		14.1638	11.6429	4.11958	5.67417	5.47859	7.16114	5.37511	5.38994
341	34.1		13.6971	12.4005	4.36975	5.85489	5.31285	7.15942	5.30248	4.90034
342	34.2		13.5977	12.3298	4.32647	5.71628	5.48216	7.07007	5.59678	4.42711
343	34.3		13.5493	11.9709	4.28918	5.96118	5.71736	6.86751	5.67987	5.11643
344	34.4		13.0391	12.2853	4.44267	6.27068	5.47094	6.88957	5.57924	5.6945
345	34.5		13.1141	12.2927	4.16793	6.43919	5.62403	6.74013	5.31357	5.10534
346	34.6		13.1951	12.6422	4.35408	6.25838	5.61873	6.90057	5.60409	4.99482
347	34.7		13.004	13.0459	4.08718	6.34279	5.57911	6.79002	5.47891	4.86973
348	34.8		12.9777	12.4079	4.08758	6.09637	5.88009	6.79868	5.71133	5.1228
349	34.9		12.8966	12.4145	4.27162	5.84695	5.26934	6.53594	5.46203	4.86638
350	35		13.4275	12.0255	4.08199	5.9709	5.06344	6.95314	5.32477	4.54447
351	35.1		14.1866	12.1215	3.94261	6.29404	5.12475	7.21907	5.32784	4.27775
352	35.2		13.9297	12.7295	4.1775	6.60968	5.18498	7.1454	5.25118	4.31145
353	35.3		14.538	12.0606	4.10295	6.50221	5.0334	7.49209	5.35145	4.02809
354	35.4		14.382	12.8853	4.40746	6.07957	5.12108	6.82176	5.46189	4.33487
355	35.5		13.9826	13.3578	4.19353	6.03429	5.26847	7.05499	5.10042	4.49485
356	35.6		14.2155	13.4433	4.15714	6.09922	5.44272	6.64163	5.38578	4.49701
357	35.7		14.5253	13.1702	4.24225	6.21524	5.09786	6.88616	5.40875	4.31868
358	35.8		15.0778	13.4877	4.04536	6.35523	5.22622	6.58751	5.2399	4.1605
359	35.9		14.3576	13.1689	4.01952	6.34512	5.15448	6.496	5.23118	4.18796
360	36		14.7538	12.7741	4.29486	6.48476	5.45747	6.45946	5.01823	4.16716
361	36.1		14.8868	12.2537	3.90078	6.57822	5.36811	6.5791	5.1834	4.30928
362	36.2		14	13.2229	4.1483	6.75769	5.14681	6.64344	4.86188	4.30067
363	36.3		13.8325	13.1224	4.18671	6.42665	5.06326	6.36432	5.01531	4.20232
364	36.4		14.3065	13.2833	4.07491	6.3151	5.50683	6.72197	5.25818	4.18144
365	36.5		14.4462	13.8107	4.00706	6.90732	5.39717	6.8859	5.1502	4.23811
366	36.6		15.0275	13.9619	3.8756	6.76238	5.66723	6.61883	5.4065	4.46827
367	36.7		14.1286	13.4652	4.06253	6.70159	5.65683	6.4314	5.00337	4.79813
368	36.8		14.1874	13.0742	3.89931	6.50511	5.80694	6.74494	5.22628	4.42297
369	36.9		13.6309	13.2147	3.80504	6.75087	5.5223	6.6715	5.10232	4.3089
370	37		13.549	13.1621	3.93311	6.57233	5.5367	6.69292	5.348	4.35667
371	37.1		13.9362	13.123	3.85839	6.46838	5.61505	6.81141	5.09805	4.45488
372	37.2		13.3318	12.6713	3.44458	5.89513	5.45226	7.03312	5.62005	4.43862
373	37.3		13.1741	13.2548	3.72541	6.78808	5.47271	6.91943	5.46926	4.86471
374	37.4		12.5052	13.1158	3.45958	6.59492	5.20133	6.7913	5.57808	4.98111
375	37.5		12.8251	13.1874	3.5482	6.51347	5.26486	6.69018	5.65542	4.96127
376	37.6		13.6187	13.2944	3.50821	6.4696	5.38071	6.30995	5.55699	4.78271
377	37.7		13.0539	12.9931	3.43965	6.76681	5.31047	5.89253	5.59695	4.55765
378	37.8		13.9751	12.819	3.45609	6.67044	5.17867	6.06321	5.47977	4.48903
379	37.9		13.5694	12.572	3.57837	6.79828	5.17207	6.19873	5.5034	4.64683
380	38		13.1233	12.5133	3.33009	6.66191	5.18088	6.68042	6.04246	4.66913
381	38.1		12.709	12.3972	3.73996	6.37111	4.95327	6.56075	5.72415	4.67209
382	38.2		12.9629	12.4391	4.18648	6.5423	5.26075	6.45222	5.45933	4.60086
383	38.3		12.1616	12.2894	4.16332	6.30177	5.45632	6.46721	5.65755	4.99725
384	38.4		12.2923	12.7624	3.84288	6.74896	5.65281	6.47635	6.05445	5.16321
385	38.5		12.0302	13.094	4.05492	7.09255	5.09988	6.17377	6.05605	4.7644
386	38.6		12.2605	13.3027	4.3444	6.60259	5.06784	6.32817	6.16214	4.36272
387	38.7		11.9461	13.2664	4.37992	6.41529	5.18222	6.49794	6.19922	4.77004
388	38.8		12.058	13.3606	4.34725	6.15303	5.51236	6.11737	5.87282	4.52853
389	38.9		13.074	13.6794	4.3025	6.26169	5.56121	6.35842	5.65514	4.45893
390	39		13.5562	13.3317	4.41447	5.96706	5.39035	6.42184	5.62727	4.57084
391	39.1		12.8048	13.1703	4.25505	5.80847	5.72286	6.13317	5.56097	4.63116
392	39.2		12.9387	13.339	4.42629	5.86802	5.55255	6.51359	5.60337	4.55015
393	39.3		12.6949	13.7425	4.63987	5.77837	5.70344	6.47686	5.92433	5.05007
394	39.4		12.1943	13.1848	4.59598	5.99322	5.52898	6.70953	5.59072	5.0966
395	39.5		12.1142	13.8311	4.47221	5.30669	5.56692	6.74164	5.54784	4.93407
396	39.6		11.5406	14.0298	4.04708	5.22624	5.46833	6.40199	5.64497	4.71614
397	39.7		11.9304	14.1799	4.1206	5.0069	5.61596	6.52573	5.89343	4.58019
398	39.8		12.1532	13.9834	4.10947	4.88401	5.64623	6.56314	5.81257	4.71538
399	39.9		12.8084	13.9547	4.11168	4.81219	5.53068	6.44354	5.71909	4.54861
400	40		12.6053	14.172	3.96609	4.63331	5.927	6.3873	5.72204	4.75212
401	40.1		12.514	14.3434	4.00137	4.55308	6.06559	6.31465	5.89774	4.91997
402	40.2		12.9278	14.0277	3.93378	4.56882	6.08385	6.74831	6.02841	4.46097
403	40.3		13.3153	13.8547	4.15852	4.27343	6.01503	6.66429	6.0729	4.49892
404	40.4		13.3619	14.0062	3.69677	4.40957	5.75777	6.68235	6.05447	4.62711
405	40.5		13.3096	13.6732	3.6745	3.9541	5.52173	6.91319	6.04772	4.50469
406	40.6		12.7701	13.4121	4.06025	4.23903	5.37983	6.91128	5.90939	4.60256
407	40.7		12.39	13.9838	4.11685	4.29363	5.19816	7.18927	6.03396	4.83933
408	40.8		13.0998	13.7213	4.0107	4.57434	5.48813	7.33402	5.96607	4.86514
409	40.9		14.2084	12.8381	4.11953	4.44583	5.68227	7.18926	5.57736	5.01866
410	41		14.4014	12.9679	3.97086	4.21462	5.71331	6.63393	5.5	5.29656
411	41.1		14.5184	13.0279	4.3188	4.47356	5.30353	6.71737	5.39462	5.55734
412	41.2		14.671	12.8331	4.56775	4.45968	4.836	6.63461	5.45315	5.02664
413	41.3		14.47	13.5069	4.66534	4.38561	5.33551	6.50703	5.34848	5.12356
414	41.4		15.958	13.6223	4.74567	4.13152	5.19262	6.68619	5.605	4.97363
415	41.5		16.7014	13.6691	4.59877	4.26318	5.85368	6.6617	5.4091	5.16584
416	41.6		16.6041	13.2561	4.57162	4.34391	5.74007	6.49732	5.52623	5.7444
417	41.7		16.2506	13.4476	4.48619	4.31987	5.74126	6.70318	5.21872	6.05516
418	41.8		15.8279	12.5491	4.78231	4.35311	5.77172	6.56103	5.42809	5.94236
419	41.9		16.7555	11.9961	4.78201	4.56849	5.67994	7.04257	5.47893	6.16496
420	42		16.6182	11.8793	4.70202	4.47794	5.35221	6.58806	5.31065	5.86002
421	42.1		16.6729	12.0125	4.33218	4.58739	5.82481	6.82649	5.81627	5.73549
422	42.2		16.1407	11.9237	4.25253	4.68811	5.44504	6.66708	5.62341	5.7005
423	42.3		16.2503	12.3974	4.6376	4.75079	5.58529	6.40312	5.74281	5.93254
424	42.4		16.4759	12.6336	4.32153	5.00428	5.68491	6.78853	5.70239	5.754
425	42.5		16.3913	11.9823	4.37459	5.09042	5.62772	6.87773	5.57104	5.95895
426	42.6		16.6146	11.7291	4.31559	4.68353	5.40747	6.80933	5.67538	5.93199
427	42.7		17.042	12.3224	4.56724	5.19782	5.60562	7.17059	5.78802	6.12973
428	42.8		16.2836	12.027	4.63749	4.80243	5.31581	6.95678	5.67957	5.923
429	42.9		16.194	11.237	4.51318	4.84003	5.91066	6.78878	5.43761	6.20785
430	43		16.3122	10.969	4.59955	5.00591	6.09261	7.17644	5.41724	5.52089
431	43.1		16.457	11.452	4.80335	5.07783	5.82005	6.83005	5.21565	5.60148
432	43.2		16.5585	12.1533	4.57173	4.74405	5.85375	7.34678	5.23468	5.75306
433	43.3		15.7536	11.5973	4.27866	5.02191	6.66824	7.46693	5.38035	5.4928
434	43.4		15.9579	11.7232	4.75963	4.69321	6.72502	6.94518	5.08791	5.20969
435	43.5		16.3049	11.7865	4.51021	4.59604	6.20401	7.09013	5.23258	5.08365
436	43.6		16.4517	12.0018	4.26122	4.69586	6.1149	7.22605	5.05449	5.17162
437	43.7		16.3211	11.9142	4.47636	4.38865	6.4907	7.50149	5.30425	4.69959
438	43.8		16.063	12.1962	4.61399	4.47335	6.28968	6.81276	5.1864	4.79528
439	43.9		15.9373	13.2272	5.08306	4.4528	6.16028	6.84519	4.96127	4.91672
440	44		15.9521	13.3223	4.95547	4.78103	5.80657	6.83043	5.24095	4.52379
441	44.1		15.9098	13.6462	5.11505	4.89219	5.9719	6.40215	5.09098	4.85141
442	44.2		15.4116	13.5947	5.00892	4.69921	5.72166	6.56542	5.18373	5.0641
443	44.3		15.056	13.6526	5.0216	4.86014	6.01389	6.86403	5.27661	4.6249
444	44.4		15.2636	13.4602	4.62444	4.81133	6.26377	6.84602	5.18745	4.42112
445	44.5		14.9074	13.0782	4.86282	4.66604	5.85461	7.00017	5.16107	4.35488
446	44.6		15.1284	13.3685	4.98177	4.78369	5.84473	7.3636	5.25117	4.63018
447	44.7		15.0027	12.939	5.06025	4.56591	5.63914	7.24047	5.123	4.41175
448	44.8		15.5019	12.8426	4.85134	4.66434	5.8028	6.81125	4.87373	4.54955
449	44.9		16.3115	12.5063	4.66151	4.68761	5.93932	6.77891	5.31657	4.63956
450	45		16.8387	12.842	4.60362	4.95396	5.49018	6.65083	5.46889	4.53876
451	45.1		16.7539	12.7267	4.56761	4.94031	5.59993	6.6253	5.39111	4.36048
452	45.2		15.868	12.6316	4.4311	4.90949	5.84069	6.26995	5.28057	4.54561
453	45.3		15.7064	12.9285	4.54871	5.02598	5.9807	6.7902	5	4.74654
454	45.4		15.5721	12.4977	4.34874	5.01478	5.58248	6.63555	5.27749	4.99841
455	45.5		15.5896	11.6467	4.59728	4.39983	5.51072	6.55616	5.57868	5.20683
456	45.6		15.584	11.5643	4.63959	4.60793	5.69427	6.43207	5.54226	4.90744
457	45.7		16.0106	11.4454	4.6023	4.37656	5.719	6.50729	5.46093	5.40998
458	45.8		15.4636	11.3182	4.79744	4.07013	5.45186	6.51517	5.64329	5.34976
459	45.9		15.7429	11.5486	5.00711	4.29716	5.25366	6.34577	5.60213	5.64073
460	46		16.0716	11.522	4.8265	4.50705	5.72452	6.18996	5.56975	5.27189
461	46.1		16.0963	11.8049	4.77135	4.5567	5.7991	6.50413	5.53539	5.15359
462	46.2		15.6034	12.0874	4.79824	4.6011	5.78472	6.58626	5.60311	5.48988
463	46.3		15.9381	12.0246	4.69329	4.26548	6.39884	6.53119	5.50805	5.34117
464	46.4		15.7235	11.6279	4.62408	4.58992	6.26933	6.39515	5.4601	5.11426
465	46.5		15.6583	11.4415	4.71936	4.69908	6.92022	6.4036	5.57896	5.22326
466	46.6		15.8275	12.1115	4.54802	4.54816	7.46032	6.82513	5.3861	5.15057
467	46.7		15.9294	11.8806	4.55813	4.80758	7.38232	6.3545	5.35714	5.28982
468	46.8		16.5983	12.3013	4.65902	4.9662	7.33384	6.06172	5.43102	5.48108
469	46.9		16.226	12.8229	4.33973	4.62547	7.13555	6.21306	5.57134	5.277
470	47		15.5403	12.7645	4.60724	4.80502	7.4269	6.26194	5.49405	5.07406
471	47.1		15.9935	12.6926	4.27707	4.82448	7.19087	6.2085	5.4443	5.02739
472	47.2		16.021	12.9621	4.31337	4.65174	7.31888	6.17166	5.59871	5.15485
473	47.3		16.2136	13.2241	4.29582	4.95562	7.761	6.06963	5.87121	5.30116
474	47.4		16.5096	13.2642	4.08994	4.89014	7.24881	6.7444	5.77868	5.12132
475	47.5		15.5608	12.8771	4.42133	4.6983	7.59745	6.68737	5.64573	5.2478
476	47.6		14.9203	12.7991	4.35124	4.78987	7.56353	6.9472	5.61068	5.17781
477	47.7		15.2066	13.0487	4.22065	5.02841	7.03201	7.09756	5.52403	5.21675
478	47.8		15.0728	12.8959	4.44119	5.07961	7.13825	7.09998	5.56085	5.16335
479	47.9		15.3033	12.8881	4.68472	4.79989	6.73569	6.92268	5.46723	4.93709
480	48		15.7489	13.1409	4.32848	4.92727	6.89143	6.84292	5.62529	5.1392
481	48.1		16.1332	12.4243	4.10604	4.88838	6.49562	6.63874	5.37243	4.90008
482	48.2		15.6566	13.0245	4.12705	4.96862	6.27171	6.57734	5.51532	4.61829
483	48.3		14.9884	12.6918	4.11717	5.29802	6.1919	6.80415	5.31139	4.70298
484	48.4		14.8758	12.8387	3.82998	5.26214	6.39055	6.58272	5.15906	4.72886
485	48.5		15.5148	12.8412	3.9324	5.20134	6.13387	6.54017	5.0683	5.10224
486	48.6		15.7456	12.7649	3.78584	5.22862	6.31272	7.0757	5.19231	4.98529
487	48.7		16.2296	13.0868	4.02783	4.97457	6.17904	6.88624	5.17982	5.13484
488	48.8		16.571	13.4165	4.08912	4.96522	6.2964	6.99358	5.49393	5.41986
489	48.9		16.0591	13.2913	4.01289	5.005	6.07802	7.02363	5.61264	5.44098
490	49		16.4292	13.3543	3.81971	5.01558	6.44755	7.05459	5.48429	5.29098
491	49.1		16.5316	12.9467	4.11232	5.01832	6.23503	7.13414	5.55081	5.32755
492	49.2		16.2117	13.2371	3.93945	4.87979	6.22677	6.78492	5.29074	5.33742
493	49.3		16.1444	12.8163	4.17579	5.04512	6.28675	6.85892	5.07534	5.06247
494	49.4		15.7465	12.4955	3.93179	4.94024	6.00873	7.1478	5.11344	5.55133
495	49.5		15.9447	12.9141	4.06816	5.02136	6.20581	7.25529	5.14607	5.33215
496	49.6		15.7527	12.4632	4.19353	5.04734	6.1044	7.27486	5.39947	5.33727
497	49.7		16.1594	12.4182	4.1011	5.01258	6.30441	7.48818	5.09808	4.8725
498	49.8		16.0059	12.4326	4.13145	4.91139	5.9337	7.57767	5.12045	4.72914
499	49.9		15.9646	12.7182	3.92777	5.02851	6.095	7.00749	5.39199	5.08412
500	50		15.9593	12.3923	4.08364	5.02629	6.14859	7.31248	5.03609	4.95816
501	50.1		15.8542	12.3511	3.77602	4.96833	6.15538	7.03159	5.10095	5.29855
502	50.2		15.6773	12.4996	4.16316	4.86629	6.22115	7.10804	4.88502	5.35962
503	50.3		16.1038	12.0162	4.14842	5.01056	6.09355	6.98341	4.772	5.45086
504	50.4		15.8012	11.7994	4.19063	5.50909	6.48385	6.91398	4.85224	5.90901
505	50.5		15.9606	11.5463	3.97642	5.23518	6.70276	6.2837	4.85966	5.78467
506	50.6		15.2467	11.9041	4.03111	5.11157	6.51741	6.42045	4.9608	5.88252
507	50.7		15.0604	11.8461	4.15039	4.87023	6.36167	6.3676	4.89947	5.4082
508	50.8		14.8362	12.1387	4.10461	4.81193	6.55799	6.21257	4.85095	5.58469
509	50.9		15.1015	12.3581	3.91687	4.92055	6.53937	6.32288	4.9819	5.76292
510	51		15.0738	12.2666	3.70499	5.23206	6.4346	5.76906	4.96505	5.37705
511	51.1		15.2615	12.0634	3.513	5.14954	6.47868	6.42312	4.98699	5.47186
512	51.2		15.3475	12.3152	3.87129	4.83581	6.68044	6.21143	5.06926	5.62925
513	51.3		14.8894	12.5774	3.7776	4.79596	6.5971	6.25264	4.6269	5.61629
514	51.4		13.9829	12.6117	3.77915	4.94776	6.78724	6.81948	4.99719	5.57929
515	51.5		14.5187	12.6969	3.82983	4.79594	6.40077	6.78607	5.09217	5.6525
516	51.6		14.4715	12.6734	3.89758	4.68677	6.17494	6.41002	5.06852	5.92832
517	51.7		14.275	12.374	3.9672	4.90802	6.17065	6.62331	4.82037	5.74929
518	51.8		14.348	12.5247	3.4964	5.03976	6.05234	6.59214	4.93277	5.4279
519	51.9		14.3256	12.6258	3.50682	5.12851	6.3077	6.40175	5.14642	5.88384
520	52		14.2623	12.7129	3.8337	5.26307	6.29057	6.49943	5.08163	6.32467
521	52.1		14.1198	12.6226	3.9143	5.20698	6.31633	6.43535	4.84755	6.55565
522	52.2		13.9796	12.7402	3.58587	5.40191	6.11829	6.70494	4.89029	6.14222
523	52.3		14.5415	12.6557	3.69342	5.65826	5.98069	6.31384	4.73266	5.91669
524	52.4		14.2258	12.5347	3.67203	5.60193	5.72308	6.57512	4.68793	5.6517
525	52.5		14.1612	12.7559	3.54819	5.76968	6.02775	6.64032	4.81888	5.86127
526	52.6		14.7183	12.958	3.20043	5.47953	5.8688	6.6969	4.73269	6.11917
527	52.7		13.9001	12.4107	3.27129	5.4635	5.90569	6.74975	4.61489	6.03189
528	52.8		13.8469	13.1102	3.08521	5.23336	6.32308	6.77632	4.98951	6.01765
529	52.9		13.7697	13.4931	3.10438	4.96375	6.37003	7.55737	5.09856	5.2972
530	53		13.5075	13.3167	2.98169	5.02355	6.29805	7.56013	5.17826	5.80069
531	53.1		13.2819	13.4037	3.11122	4.88564	5.93827	7.51889	5.03795	5.67302
532	53.2		13.5068	13.2698	2.96489	5.13015	6.05743	7.74133	5.0885	5.79566
533	53.3		13.68	12.5131	3.00502	4.98968	5.88679	7.63568	5.21475	5.63966
534	53.4		13.259	12.4004	3.0405	4.83511	5.82827	7.6851	5.07289	5.49162
535	53.5		13.4703	12.3364	3.19928	4.7084	5.92478	7.97928	5.47495	5.36466
536	53.6		13.6886	12.9246	3.13272	4.94732	6.2267	7.7682	5.29812	5.14345
537	53.7		14.2954	12.2342	3.13104	5.08111	6.68154	7.67001	5.37447	5.74656
538	53.8		14.2734	12.261	3.05999	4.85192	6.6109	8.0901	5.37612	5.51372
539	53.9		14.6097	12.4147	3.27275	4.89633	6.30877	8.07698	5.22006	5.16531
540	54		14.4168	12.5848	3.23236	5.11371	6.40017	7.97401	5.42975	5.09771
541	54.1		14.0359	12.1939	3.55749	5.44833	6.15542	8.22008	5.22408	4.82077
542	54.2		13.914	12.0997	3.68485	5.00966	6.18614	8.03985	4.91475	5.08379
543	54.3		14.084	11.8707	3.63373	5.129	5.99375	7.57592	5.00941	5.20479
544	54.4		13.3574	11.8599	3.64999	5.14171	6.12452	7.90875	4.8918	5.34936
545	54.5		13.5005	11.8375	3.18385	4.71671	6.1585	7.37826	4.96215	5.40328
546	54.6		14.2414	11.8287	2.99072	4.87845	6.61367	7.07445	4.87775	5.78667
547	54.7		14.8257	12.0214	3.24674	4.74411	6.9767	7.31559	4.60927	5.78823
548	54.8		14.4346	11.8378	3.43662	4.85352	6.58711	7.68587	4.90762	5.79355
549	54.9		14.0659	11.712	3.36326	5.22687	6.90577	7.13606	4.88315	5.50925
550	55		14.2121	11.9182	3.17146	4.86017	6.89318	7.83546	5.04699	5.88332
551	55.1		15.2851	12.0261	3.47101	4.9302	6.88764	7.4124	5.1538	6.19514
552	55.2		14.8742	11.5292	3.25876	4.58334	6.58197	7.14839	5.04415	6.50014
553	55.3		15.1589	11.1295	3.21435	4.84208	6.65425	7.52599	5.06062	6.27353
554	55.4		15.4474	11.4369	3.28048	5.185	6.33496	7.6423	5.24798	5.80888
555	55.5		15.2569	11.5038	3.31312	4.74712	6.23377	7.39422	5.27502	5.41703
556	55.6		15.3733	11.5961	3.36099	4.7938	6.01245	7.46674	5.09639	5.51629
557	55.7		15.8475	11.8644	3.37031	4.69775	6.15146	7.76516	5.01761	5.69368
558	55.8		15.5216	11.8699	3.30352	4.98928	6.26348	7.52091	5.2129	6.20744
559	55.9		15.6641	11.9646	3.11892	4.79903	6.31436	7.2401	5.12864	6.33807
560	56		16.4734	11.7269	3.03095	5.00672	6.40304	7.52145	4.90601	6.39665
561	56.1		15.9749	11.406	3.30227	4.82509	6.41127	6.94136	4.95344	6.74162
562	56.2		16.2055	11.3955	3.2583	5.06219	6.44049	6.68914	4.94425	6.24823
563	56.3		16.364	11.9124	3.51574	4.80244	6.41285	7.0222	5.05028	6.30622
564	56.4		16.7034	11.8887	3.27105	4.24188	6.09467	6.94581	5.2256	5.93739
565	56.5		17.0335	12.0219	3.3	4.84772	5.89169	6.66459	5.09408	6.03783
566	56.6		17.0818	11.7131	3.43288	4.97727	5.90729	7.07514	4.99903	6.47857
567	56.7		16.9453	11.8694	3.30685	4.62842	5.98646	6.68443	4.95225	6.50186
568	56.8		17.236	11.5315	3.23303	4.69896	5.88754	6.59984	4.98029	5.83475
569	56.9		16.6963	11.3381	3.45024	4.57759	6.23382	6.3446	4.96792	5.90917
570	57		15.9372	11.6218	3.31967	4.46192	6.13433	6.39022	5.08894	5.74941
571	57.1		15.9063	11.9139	3.31478	4.63422	6.29429	6.35589	5.16364	6.41109
572	57.2		16.4709	12.0253	3.44922	4.3627	6.54504	6.63025	5.46947	6.34251
573	57.3		16.2435	12.2804	3.48895	4.44091	6.21456	6.89636	5.11539	6.4601
574	57.4		15.7713	13.0453	3.37544	4.55103	5.84113	6.69552	5.13764	6.08359
575	57.5		15.184	12.7551	3.77969	4.32386	5.96328	6.8066	5.34788	6.06058
576	57.6		15.232	12.2985	3.73035	4.32234	6.22834	6.86803	5.25202	6.09129
577	57.7		15.6909	12.0167	3.79832	4.60881	6.0281	6.95586	5.33784	6.27975
578	57.8		15.5243	11.2426	3.89026	4.64874	5.93412	7.02727	5.4201	6.33768
579	57.9		15.042	11.3691	4.04116	4.56317	6.04518	7.25153	5.61793	6.65974
580	58		14.9886	11.2402	4.1528	4.09095	6.11816	7.08975	5.72438	6.46686
581	58.1		15.0943	11.0415	4.13943	4.25182	6.02648	7.55942	5.73271	6.57438
582	58.2		15.2925	10.9317	4.26482	4.42236	6.16124	7.10293	5.31439	6.31385
583	58.3		15.094	11.2291	4.12383	4.23147	6.45756	7.02148	5.20388	6.90926
584	58.4		14.7608	10.8333	4.44582	4.33403	6.62344	7.3549	5.4765	7.40819
585	58.5		14.8391	10.458	4.51829	4.21846	6.55539	7.12421	5.12949	6.91728
586	58.6		15.2108	10.9781	4.27018	4.3642	6.18037	6.84137	5.2022	7.04479
587	58.7		15.1835	11.5061	4.28299	4.19464	6.17507	6.84508	5.15311	6.73333
588	58.8		15.318	12.2361	4.33233	4.35568	6.31418	7.08289	5.33639	6.71881
589	58.9		15.4894	12.0447	4.66388	4.22302	6.51583	7.1416	5.27789	6.6102
590	59		15.1567	12.1815	4.8761	4.35861	6.60799	7.07027	5.13753	6.44407
591	59.1		15.2014	12.1385	4.623	4.56769	6.73868	7.0218	5.05517	6.45038
592	59.2		15.1471	12.2876	4.68924	4.42493	6.93283	6.92963	4.89955	6.05257
593	59.3		14.5805	11.6842	4.56021	4.50917	6.99957	6.73407	4.96592	5.36906
594	59.4		14.4942	11.6218	4.59996	4.44441	6.50438	7.31413	5.01645	5.62544
595	59.5		14.8783	12.1682	4.67775	4.44864	6.78481	7.20027	5.02771	5.39673
596	59.6		15.0625	12.0931	4.83254	4.61754	7.51243	7.02728	5.12501	5.49621
597	59.7		15.1457	11.68	5.13423	4.69185	6.96417	6.74355	5.08579	5.70906
598	59.8		14.892	11.4756	4.82905	4.75603	6.75597	7.0568	5.04103	6.43975
599	59.9		15.3532	11.2597	5.24698	4.45658	6.78682	7.02492	5.2322	6.28568
600	60		15.271	11.3284	5.88707	4.51582	6.68749	6.82354	5.07157	5.72227
601	60.1		15.1442	10.9421	5.72697	4.75439	6.93996	7.29964	5.55069	5.95739
602	60.2		15.1092	11.0042	5.54425	4.47504	7.05092	7.3229	5.43217	5.62028
603	60.3		15.1135	10.8075	5.24055	4.31607	6.7892	7.59499	5.31694	5.32749
604	60.4		15.0662	10.7038	5.31577	4.60725	6.81248	7.18391	5.41752	5.45338
605	60.5		14.4113	10.4602	5.05351	4.31388	6.74401	7.44145	5.14225	5.82718
606	60.6		14.2033	10.5526	5.11812	4.2366	6.62497	7.54414	5.16486	6.14414
607	60.7		14.7739	11.2101	5.02877	4.24315	6.52793	7.47409	5.05864	6.04946
608	60.8		15.3452	11.0688	5.09318	4.43471	6.20987	7.21742	5.07393	5.61384
609	60.9		16.1899	11.5488	5.40472	4.16428	6.45704	6.99854	5.08255	6.29488
610	61		15.9391	11.6611	5.45422	4.25987	6.36103	7.33251	4.97952	6.01128
611	61.1		16.4967	11.6003	5.59466	4.3356	6.54051	7.21363	5.05458	6.49704
612	61.2		16.4321	11.6876	5.13682	4.28312	6.1273	7.52445	4.99373	6.30149
613	61.3		16.0168	11.8469	5.54686	4.46164	5.90102	7.34302	5.35901	6.32102
614	61.4		16.0036	12.2499	5.58619	4.30156	6.01726	7.73727	5.28444	5.5211
615	61.5		17.0105	11.7619	5.39668	4.35847	5.7272	7.44646	5.11384	5.81364
616	61.6		17.1474	11.8369	5.33008	4.41634	6.21326	7.55608	5.25996	5.4513
617	61.7		16.6066	11.9853	5.60416	4.41897	6.00269	7.92822	5.17468	5.59603
618	61.8		16.5557	12.171	5.63356	4.26728	6.06029	8.39585	5.12773	5.94197
619	61.9		16.569	11.7518	5.16196	4.21949	6.22813	8.00038	5.00403	6.14466
620	62		16.7473	11.8372	4.82233	4.27354	6.58879	8.25986	4.93321	6.7679
621	62.1		16.3023	11.7221	4.74417	4.23705	6.72226	8.30456	5.14029	6.63198
622	62.2		15.9159	11.7584	4.65852	4.25657	6.49536	7.76815	5.11935	6.71307
623	62.3		15.8141	11.4942	4.80288	4.53882	6.41899	7.85537	5.1014	6.99898
624	62.4		16.5459	11.7613	5.04737	4.46201	6.45396	7.74273	4.96396	7.26046
625	62.5		17.3566	11.4779	4.96889	4.45989	6.47781	7.89753	5.11834	7.24962
626	62.6		16.6629	11.4771	4.73328	4.51284	6.41047	7.73314	4.77682	7.59279
627	62.7		17.0028	11.5936	4.73282	4.65399	6.29573	7.91864	4.66859	7.27806
628	62.8		16.5494	11.6054	4.69066	4.70267	6.37589	7.91642	5.03311	7.43854
629	62.9		16.9689	11.3315	4.69068	4.57511	6.02665	7.74003	4.90374	7.96161
630	63		17.3035	11.4565	4.69135	4.60023	6.05673	8.1234	5.27051	7.2735
631	63.1		16.6339	11.4768	4.86792	4.51084	5.95813	7.76759	4.98086	7.64418
632	63.2		16.8386	11.3289	4.77313	4.8142	6.27126	7.94275	4.92954	7.78518
633	63.3		16.7004	10.9128	4.9766	4.76145	6.3388	8.11681	5.06876	7.05812
634	63.4		16.3983	11.237	4.84055	4.94244	6.23404	7.9024	4.93403	6.92511
635	63.5		16.4061	11.1078	4.79354	4.90458	6.51661	7.35955	4.89961	7.44158
636	63.6		16.7559	11.3274	4.82505	4.88543	6.61935	7.38044	5.00333	7.0812
637	63.7		16.8099	11.2765	4.60399	5.20193	6.18195	7.37161	4.94879	7.21396
638	63.8		16.8554	11.4828	4.31176	5.10228	6.29156	7.56633	5.22848	6.50242
639	63.9		16.6694	11.8913	3.76594	4.6819	6.19962	7.58746	5.18233	6.40389
640	64		16.807	11.977	4.02609	4.47916	6.0762	7.38089	5.10422	6.39925
641	64.1		17.2799	12.1205	4.33816	4.79831	6.09802	7.43907	4.99769	5.7757
642	64.2		17.0154	12.2381	4.47573	5.04029	6.08426	7.60544	5.16184	5.78982
643	64.3		15.9423	12.34	4.53238	4.95197	6.14775	7.1896	5.25301	5.76223
644	64.4		16.5318	12.7019	4.69675	4.86795	5.99491	7.21939	5.29773	5.85773
645	64.5		17.0189	12.1844	4.45432	4.36822	6.27819	7.36804	5.23729	5.85831
646	64.6		17.3097	12.1299	4.67712	4.46872	6.20046	7.3738	5.1885	6.31552
647	64.7		18.6001	12.1877	4.79787	4.27894	5.86987	7.6646	5.21653	6.11984
648	64.8		18.4246	11.9255	4.9471	4.3391	6.03278	6.99687	5.25156	6.04869
649	64.9		18.2631	12.2952	5.16988	4.29953	6.23213	7.07511	5.11109	5.99422
650	65		18.2219	12.1387	4.88984	4.58462	6.20151	6.96246	5.18479	5.89993
651	65.1		18.9084	11.8496	4.78065	4.47459	6.08838	6.919	5.34412	6.11542
652	65.2		18.8502	11.3918	4.58696	4.66205	6.09011	7.29459	5.13815	5.75744
653	65.3		19.3342	10.8226	4.526	4.35986	6.12581	7.10797	5.00182	5.99832
654	65.4		18.8356	10.8822	4.84257	4.5265	6.16458	6.93404	5.29722	5.90974
655	65.5		19.3398	10.7398	4.50439	4.72481	6.24983	6.74202	5.28255	6.39245
656	65.6		19.0745	10.7608	4.39695	4.55976	6.06225	6.54748	5.3843	6.04666
657	65.7		19.2756	11.5263	4.55629	4.49762	6.12208	6.60362	5.2041	6.15158
658	65.8		19.3475	11.2224	4.80042	4.69946	5.81374	6.77853	5.15114	6.39137
659	65.9		19.1187	11.2613	4.73914	4.54927	5.93633	6.58551	5.16517	6.19761
660	66		19.424	12.0861	4.59545	4.44671	6.26937	6.48875	5.13664	5.5191
661	66.1		19.0696	11.9703	4.8236	4.68787	6.0227	6.58294	5.12038	5.95728
662	66.2		18.5669	12.8997	4.53526	4.43632	6.15744	6.80064	5.16034	5.66321
663	66.3		18.4022	12.8568	4.81864	4.40375	6.00015	7.28435	5.11774	6.20001
664	66.4		19.1505	12.3518	4.69371	4.51127	6.00829	7.30726	5.22671	6.06079
665	66.5		19.1524	12.5609	4.32957	4.35851	5.96802	7.33663	5.04877	5.55504
666	66.6		19.2246	12.7431	4.47732	4.62008	5.95908	7.47856	5.15143	5.73748
667	66.7		18.9544	12.558	4.95873	4.46729	6.21701	7.67906	5.05865	5.89249
668	66.8		18.9395	12.9946	5.43259	4.34518	6.31729	7.01776	5.02146	5.73967
669	66.9		18.703	12.8621	5.55384	4.37973	6.58871	7.20821	5.24192	6.03643
670	67		18.186	12.3462	5.67211	4.2984	6.48537	7.36314	5.52205	5.59582
671	67.1		18.6588	12.4366	5.30056	4.40197	6.9095	7.2437	5.17312	6.01417
672	67.2		18.0917	12.3505	5.11983	4.26361	7.06158	7.6513	5.19896	6.40704
673	67.3		18.0787	12.235	5.05921	4.26413	6.98471	7.21296	5.15244	6.46822
674	67.4		18.2359	12.0118	5.1972	4.20415	7.02998	6.8225	5.09686	6.65182
675	67.5		18.2093	12.1105	5.37431	4.14518	7.00176	6.68879	5.15269	6.63483
676	67.6		18.4796	12.203	5.36201	4.47966	6.9236	7.05147	4.98154	6.42305
677	67.7		18.743	11.649	5.59339	4.35669	6.88337	6.70882	5.02853	6.51629
678	67.8		18.9024	11.593	5.58255	4.18064	6.68738	6.39771	5.2969	6.53908
679	67.9		18.6595	11.8055	5.27389	4.14516	6.55067	6.70942	5.05498	6.1619
680	68		18.3641	12.2561	5.35769	4.29548	6.73091	6.81685	5.15294	6.55673
681	68.1		18.0984	11.9032	5.56683	4.25196	6.80304	6.97147	5.26222	6.34668
682	68.2		17.6528	11.5342	5.69899	4.18896	7.09954	6.97415	5.23967	6.69911
683	68.3		17.2657	11.4188	5.29448	4.28886	7.30895	6.84734	5.33244	6.60887
684	68.4		17.635	11.7392	5.52481	4.42279	7.55225	6.69291	5.16827	7.10693
685	68.5		17.8666	12.1727	5.80698	4.39186	7.27266	6.61655	5.13614	6.52942
686	68.6		17.9358	11.6132	5.46347	4.44691	7.05995	6.63666	5.09887	6.82975
687	68.7		17.721	11.5251	5.44614	4.42376	6.81298	6.80035	5.13611	6.46765
688	68.8		17.9444	11.3916	5.48857	4.6286	6.89728	6.42471	5.03808	6.45066
689	68.9		18.8419	11.8314	5.25146	4.41374	6.92358	6.86367	5.15562	6.499
690	69		18.5407	11.9924	5.12815	4.40718	7.02649	7.12843	4.93673	6.92809
691	69.1		18.6894	11.9913	5.23098	4.42503	7.0379	7.22814	4.83349	6.82419
692	69.2		19.0001	12.3617	5.17915	4.63335	6.9832	6.68844	5.0222	6.71102
693	69.3		18.7919	11.9291	5.18522	4.30052	7.01315	6.93666	5.00847	6.83649
694	69.4		18.7724	12.1806	5.6714	4.4794	6.81583	7.14208	5.14487	7.4287
695	69.5		18.4915	12.5032	5.60002	4.45295	6.78931	7.3233	5.01471	7.47483
696	69.6		18.3448	12.3245	5.51223	4.53051	6.98376	7.15894	5.03556	7.79846
697	69.7		17.5875	11.8137	5.51996	4.51293	6.82593	6.84921	4.77377	7.77606
698	69.8		17.7303	11.3674	5.4895	4.43934	6.56744	6.90303	4.97251	8.06009
699	69.9		17.4595	11.595	5.53739	4.58764	6.55249	6.97507	5.21821	7.86649
700	70		17.2219	12.2827	5.07225	4.43009	6.5734	7.02644	5.31824	7.64054
701	70.1		17.3401	11.7221	4.92542	4.33471	6.6464	6.96779	5.12048	8.07197
702	70.2		17.2069	11.4059	4.99793	4.69364	6.53552	6.82935	5.19565	7.83998
703	70.3		17.1501	11.8633	4.98044	4.88321	6.58675	6.99351	5.15425	7.99519
704	70.4		17.4722	11.7769	5.10597	4.63466	6.24767	7.0346	5.32543	8.03753
705	70.5		17.2545	11.469	4.68715	4.54393	6.38784	7.20537	5.57528	7.941
706	70.6		17.8699	11.2178	5.10192	4.56325	6.51317	7.37645	5.40188	8.07437
707	70.7		18.2692	10.9077	5.25251	4.66198	6.61755	7.66675	5.35408	7.73093
708	70.8		18.0204	11.1425	5.09353	4.79939	6.57662	7.55237	5.4227	7.45451
709	70.9		17.8728	11.1269	5.59663	4.69738	6.66794	7.45518	5.52454	7.64947
710	71		18.2083	11.2367	5.82856	4.47604	6.68038	7.43583	5.34072	8.40358
711	71.1		19.0644	11.0861	5.60654	4.51106	6.4439	6.86315	5.53845	8.58932
712	71.2		19.4488	10.7441	5.66199	4.65739	6.50768	6.95773	5.50173	7.7394
713	71.3		19.1525	10.849	5.5997	4.60217	6.33039	6.84864	5.42116	7.71752
714	71.4		18.9795	10.4498	5.56486	4.77011	6.29622	6.67689	5.40744	7.5232
715	71.5		19.3074	11.1527	5.66137	4.79749	6.15934	6.3493	5.41622	7.57185
716	71.6		19.0185	10.9899	5.94612	4.51181	6.26985	6.50106	5.1274	7.89883
717	71.7		19.0653	11.0249	5.79505	4.59462	6.12638	7.03744	5.09878	7.35738
718	71.8		19.1746	11.1567	5.68608	4.26779	6.07999	6.87038	5.18023	8.09222
719	71.9		19.3573	10.4518	5.20981	4.51552	6.14801	7.18103	5.37672	7.73701
720	72		19.0023	11.0396	5.49981	4.60903	6.41581	6.82314	5.30678	8.13325
721	72.1		18.3444	10.7452	5.40091	4.80986	6.2699	6.95838	5.03994	8.25377
722	72.2		18.4429	11.1117	4.86996	4.8	6.81547	6.62293	5.12196	8.34469
723	72.3		18.2592	11.5544	4.93894	4.74699	6.56056	6.76574	4.95069	8.01934
724	72.4		18.0419	11.1337	5.15282	4.48026	6.64446	6.76872	4.9769	8.28563
725	72.5		17.9961	11.2712	5.21248	4.55879	6.43561	6.79117	5.20518	8.30286
726	72.6		17.8037	11.34	5.19741	4.79549	6.40194	6.99582	4.95695	8.04803
727	72.7		17.8479	11.4113	5.22127	5.08916	6.44943	6.97194	5.007	8.29202
728	72.8		18.1638	11.3109	5.043	4.90393	6.378	6.99413	5.02562	8.56721
729	72.9		17.9076	10.8892	5.18812	4.80351	6.49228	6.67986	5.12632	8.07464
730	73		17.8881	11.2843	5.31998	4.62869	6.40611	6.73443	5.14253	8.37906
731	73.1		18.0164	11.4573	5.30347	4.79248	6.26215	6.94339	5.0497	8.03637
732	73.2		18.2515	12.2377	5.07399	4.72821	6.41553	7.26334	5.16954	8.14015
733	73.3		18.0424	12.1161	5.15223	4.78264	6.36486	6.87645	5.32784	8.08355
734	73.4		18.187	11.9083	5.21211	4.6572	6.6423	6.76374	5.18091	8.03678
735	73.5		18.0135	11.4227	4.93994	4.65996	6.79472	6.66372	5.18576	8.21111
736	73.6		17.8823	11.6173	4.86124	4.7067	6.657	6.69244	5.25476	8.00321
737	73.7		18.2636	11.1966	4.9152	4.85046	6.68142	6.35387	5.16391	7.67612
738	73.8		17.9325	11.6022	5.12561	4.72758	6.59137	6.32536	5.10262	7.39089
739	73.9		17.83	11.3806	4.96371	4.90542	6.78788	6.36117	5.06059	8.1007
740	74		17.5831	11.289	5.11016	4.72503	6.92292	6.24712	4.75962	7.80471
741	74.1		17.2545	10.8974	4.9216	4.59874	6.89079	6.3192	4.80259	8.00827
742	74.2		17.535	11.097	4.71532	4.65296	6.75995	6.31735	4.96305	7.93624
743	74.3		17.4628	10.8999	4.86128	4.48238	6.99534	6.61106	5.03044	8.30062
744	74.4		17.7874	11.6936	5.0641	4.50134	7.17625	6.65424	4.8613	8.46578
745	74.5		18.0638	11.9637	5.1006	4.27721	7.31522	6.28373	4.96487	8.34461
746	74.6		17.6412	12.2222	4.97068	4.59843	7.36321	6.42228	4.88397	8.59222
747	74.7		17.8985	11.5968	5.00837	4.76708	7.34338	6.76938	5.07404	8.58227
748	74.8		18.0617	11.8372	4.61836	4.61829	7.63466	6.79003	4.88362	8.93894
749	74.9		17.6485	12.1179	4.9156	4.82396	7.72909	6.83294	4.8242	8.88006
750	75		17.4498	11.66	4.80436	4.45139	7.99467	7.28279	4.72566	9.03422
751	75.1		17.371	11.4826	4.64521	4.74557	7.70169	7.03505	4.81561	8.6141
752	75.2		16.9443	11.2804	4.74912	4.6759	7.272	6.7307	4.79961	8.76967
753	75.3		17.1331	11.2758	4.61488	4.99977	7.5728	6.76737	4.86634	8.34417
754	75.4		17.3486	11.2257	4.44075	4.80178	7.64558	6.81845	4.99478	8.26836
755	75.5		16.9892	10.975	4.35247	5.11165	7.54716	6.47156	4.97598	8.91787
756	75.6		17.439	11.0186	4.73356	4.87497	7.56507	6.57864	4.84479	8.80981
757	75.7		17.526	11.4006	4.65133	4.76236	7.65958	6.58478	4.65291	8.77901
758	75.8		17.618	11.3135	4.93145	5.03923	7.3945	6.53341	4.79309	8.64747
759	75.9		17.947	11.7978	4.98327	4.75195	7.48963	6.35859	4.64933	8.87258
760	76		18.1966	11.4911	4.83363	4.77318	7.46617	6.30136	4.77658	9.1551
761	76.1		18.5809	11.2844	5.20529	4.70392	7.17018	6.63593	4.94295	8.83621
762	76.2		18.9126	11.2598	4.99461	4.86344	7.31009	6.65353	4.82759	8.88842
763	76.3		18.9724	11.7916	5.06265	4.89756	7.41908	6.48622	5.02972	8.34381
764	76.4		18.806	11.7179	5.08653	4.78292	7.28567	6.49871	5.09279	8.19805
765	76.5		18.5316	11.6633	4.66254	4.75824	7.21271	6.35595	5.2075	8.12491
766	76.6		18.7839	11.4129	4.38523	4.83405	7.08841	6.51111	5.18869	8.2642
767	76.7		19.069	11.5079	4.1833	4.71837	7.2004	6.31682	4.91929	8.69788
768	76.8		18.636	11.5719	4.44216	4.97722	7.30814	6.35439	4.89582	9.06283
769	76.9		18.7465	11.3293	4.74572	4.78319	7.21918	6.50187	4.74485	8.5767
770	77		18.755	11.4916	4.14211	4.7036	7.19437	6.44225	5.08294	8.21691
771	77.1		18.7274	11.8911	4.16786	4.8957	7.08147	6.47859	5.05834	7.91919
772	77.2		18.4744	12.2653	4.2548	4.77938	7.22225	6.8023	5.24425	7.64864
773	77.3		18.6284	12.0523	4.47833	4.84556	7.20001	7.23214	5.04421	7.60866
774	77.4		18.5576	11.9934	4.1291	4.5423	7.31781	7.02016	5.15299	7.46308
775	77.5		18.8999	12.2822	4.19064	4.73956	7.23002	7.39562	4.99025	7.33471
776	77.6		18.8436	12.6432	4.26556	4.54405	7.19599	7.16893	5.04895	7.41503
777	77.7		19.1378	13.2423	4.18919	4.55331	7.18247	7.19232	4.61945	7.07953
778	77.8		19.0456	12.6815	4.5163	4.52259	7.20287	7.06913	4.90826	6.77791
779	77.9		19.0401	12.6269	4.98469	4.44578	7.13886	6.65291	4.78165	6.83915
780	78		19.2301	12.153	4.88454	4.62104	7.26214	6.64348	5.02342	7.26609
781	78.1		18.9406	12.805	4.53316	4.44114	6.82622	6.47292	4.5923	7.20269
782	78.2		19.1391	12.9059	4.66709	4.4343	6.80643	6.50393	4.77966	6.67599
783	78.3		19.1662	13.2847	4.53329	4.57705	6.81456	6.66977	4.78204	6.99057
784	78.4		19.1446	13.2902	4.23421	4.39239	6.86001	6.24596	4.80589	6.74901
785	78.5		19.2699	13.6164	4.4328	4.33139	7.22871	6.53007	4.69451	6.6118
786	78.6		19.1034	13.228	4.40695	4.25911	6.8105	6.87717	4.55059	6.26581
787	78.7		19.04	13.829	4.44085	4.19248	6.97812	6.85882	4.53325	6.60929
788	78.8		18.8509	13.3678	4.30424	4.17757	7.0531	6.89836	4.86365	6.90974
789	78.9		18.8724	12.5466	4.36153	4.15784	7.00208	6.80732	4.75938	6.81024
790	79		18.9568	12.6471	4.67924	4.29125	6.71663	6.54693	4.75223	6.66445
791	79.1		19.222	12.2734	4.33028	4.37644	7.05494	6.73654	4.62312	6.80475
792	79.2		19.0634	12.1927	3.82888	4.45413	6.62146	6.69674	4.72844	7.1562
793	79.3		19.0854	12.5367	4.03496	4.28148	6.72361	6.46317	4.58961	7.25955
794	79.4		18.9973	12.349	3.92665	4.3564	7.05822	6.84371	4.80887	7.19163
795	79.5		18.6799	13.1266	4.01281	4.34796	6.80989	6.96421	4.73422	6.74875
796	79.6		18.9149	13.0377	3.86311	4.35246	6.82332	7.12539	4.86498	7.20638
797	79.7		18.5965	13.6125	3.87698	4.24438	7.01671	7.06802	5.11351	6.99553
798	79.8		17.8147	13.8423	4.09051	4.34935	7.17237	7.08058	5.23877	6.64645
799	79.9		17.5882	14.0103	3.6809	4.39882	6.91293	6.74108	5.00796	7.07356
800	80		17.3268	13.6986	3.53792	4.25114	6.92251	6.72996	4.95581	7.29118
801	80.1		17.3001	14.6157	3.60135	4.61822	6.88817	7.0094	4.90099	7.04441
802	80.2		17.4088	14.843	3.5892	4.83665	7.10819	7.01849	4.87157	6.96722
803	80.3		17.8156	14.2845	3.46399	4.66809	6.77524	7.11861	4.89446	6.96314
804	80.4		18.4721	14.4864	3.32482	4.68288	7.02522	6.99802	4.65083	6.5709
805	80.5		18.1443	14.4027	3.62377	4.57681	7.25302	7.09537	4.7709	6.55762
806	80.6		18.8358	14.1896	3.45976	4.56749	7.04854	6.63398	4.72342	7.12512
807	80.7		19.1491	14.4969	3.27922	4.7623	7.02167	6.7477	4.69771	7.12195
808	80.8		19.1998	14.3667	3.30532	5.17667	6.96545	6.8301	4.8051	7.26367
809	80.9		19.0899	14.9123	3.0998	4.88656	6.79154	6.76423	4.49466	6.79173
810	81		18.8551	14.9367	3.18652	4.55785	7.10008	6.63114	4.50632	6.8023
811	81.1		19.0851	14.6071	3.32501	4.40031	7.21552	6.91853	4.86929	6.36179
812	81.2		18.8871	14.1301	3.40158	4.7664	7.16869	6.95811	5.12469	6.36017
813	81.3		18.8749	13.6204	3.57879	4.57759	7.41863	6.62212	5.25186	6.11946
814	81.4		19.1844	13.7976	3.4862	4.62371	7.38251	6.94237	4.91642	6.2254
815	81.5		18.8539	13.9883	3.784	4.4499	7.1158	7.21039	4.56254	6.76984
816	81.6		18.7796	14.0271	3.90785	4.59453	6.92116	7.2205	4.96138	6.52441
817	81.7		18.76	13.9023	3.80471	4.59381	7.04202	6.67564	4.83942	6.50702
818	81.8		18.4929	13.8166	3.97897	4.84217	7.29637	6.68753	4.77316	6.17483
819	81.9		19.0039	13.2129	3.96491	4.65203	7.35872	7.02268	5.07916	6.14668
820	82		19.0671	13.3341	3.99698	4.80377	7.2808	6.59305	5.06111	6.0475
821	82.1		18.8907	13.596	4.1143	4.70573	7.33544	6.7969	4.72972	6.39956
822	82.2		18.8364	13.7609	3.6697	4.70069	7.14182	6.68563	4.81933	6.46962
823	82.3		18.8193	13.7209	3.4876	4.66582	7.42947	6.62655	4.91696	6.4885
824	82.4		18.5557	13.8965	3.56355	4.70409	7.10574	6.76234	5.02535	5.83928
825	82.5		18.3891	14.5373	3.72805	4.30253	7.08237	6.55915	4.86071	5.50715
826	82.6		18.2157	13.9339	3.71837	4.36323	7.38939	6.68379	5.05055	5.47287
827	82.7		18.5686	14.2197	3.90805	4.419	7.4195	6.73268	5.15994	5.53856
828	82.8		18.752	13.5831	3.65069	4.48991	7.31338	6.64577	5.09222	5.5784
829	82.9		19.0761	13.9847	3.6801	4.57017	7.32488	6.74774	4.95919	5.55562
830	83		18.6891	13.3968	3.83906	5.06565	7.02773	6.88154	4.94787	5.70309
831	83.1		19.2982	13.8206	3.63163	5.03761	7.23819	6.87432	4.90513	5.73654
832	83.2		19.1911	13.5215	3.53196	4.89085	7.40155	7.08369	4.79085	5.55636
833	83.3		19.2504	14.0141	3.5386	4.81017	7.69364	6.7685	4.84774	6.02338
834	83.4		19.4355	14.5726	3.53101	4.95053	7.98531	6.90351	4.90854	5.86882
835	83.5		19.2422	14.4068	3.23863	4.7973	7.95226	6.77055	4.98962	5.73084
836	83.6		19.5076	14.7855	3.21958	4.81665	7.75092	7.09707	4.90492	5.66496
837	83.7		19.4137	13.9723	3.18956	4.84499	7.43623	6.98986	4.76145	5.72834
838	83.8		19.1857	14.7147	3.51682	4.60882	7.2778	7.1334	4.84902	5.89283
839	83.9		19.3006	15.1629	3.48793	4.40862	7.06456	6.97769	5.00613	5.92778
840	84		19.3401	15.5299	3.45607	4.61929	7.53654	6.95502	5.12308	5.8819
841	84.1		19.2694	15.3371	3.60523	4.68289	7.1522	6.67784	5.15078	5.57015
842	84.2		19.1638	15.2262	3.54252	4.73931	7.37151	6.70676	5.15044	5.59586
843	84.3		18.9671	15.215	3.72703	4.88265	7.389	6.80922	5.18125	5.64348
844	84.4		19.1825	14.7104	3.57926	4.94671	7.29662	6.45388	5.15073	5.15276
845	84.5		19.4633	15.0075	3.73847	5.03641	7.18525	6.45358	5.14594	5.22742
846	84.6		19.3795	15.8014	3.95024	5.18425	7.05191	6.43207	5.08776	5.16588
847	84.7		19.582	15.8888	3.71399	4.57264	7.08457	6.49515	5.20688	5.52436
848	84.8		19.4611	15.5986	3.68501	4.45863	6.91853	6.27967	4.893	5.78862
849	84.9		19.2774	15.7224	3.63383	4.49779	6.78559	6.29829	4.88514	5.57902
850	85		18.6197	15.8856	3.50992	4.74849	6.93326	6.32315	4.94007	5.57181
851	85.1		18.913	15.7521	3.69476	4.31556	6.93711	6.28958	5.03049	5.53409
852	85.2		19.076	16.1442	3.62115	4.8239	7.00226	6.30127	5.20352	5.97403
853	85.3		19.4496	15.746	3.80908	4.69109	6.69642	6.18497	5.10479	6.02853
854	85.4		19.2473	16.1438	3.82816	4.87481	6.74273	6.4553	5.06694	6.31525
855	85.5		19.481	16.3526	3.91732	4.73851	7.0245	6.26923	5.15179	6.44594
856	85.6		19.5783	16.5008	4.02856	4.54608	7.38432	6.32921	5.32478	6.51252
857	85.7		19.7143	16.0728	3.92803	4.40979	6.84244	6.65555	5.21491	6.36779
858	85.8		19.3463	16.0305	4.28948	4.73322	7.05886	6.68735	5.21501	6.53528
859	85.9		19.1195	15.6567	4.21145	4.50958	6.96203	6.79065	5.35131	6.40788
860	86		18.9493	15.6248	4.66173	4.58608	6.88809	6.99405	5.34049	6.41068
861	86.1		18.9175	15.5782	4.32515	4.84683	6.70571	6.84279	5.26417	6.18211
862	86.2		18.7903	15.4895	4.26102	5.12419	6.92906	7.11311	5.14187	6.11775
863	86.3		18.9287	15.625	3.99705	5.08503	6.72561	7.5109	4.94565	5.84542
864	86.4		18.8648	15.4735	3.77607	4.95069	6.71248	7.53729	4.91115	5.97288
865	86.5		19.1525	16.2184	3.93111	4.99466	6.75749	7.41062	4.58425	5.90367
866	86.6		18.9556	16.0632	3.55158	5.00241	6.54788	7.14297	4.87575	5.53053
867	86.7		18.9913	16.4566	3.47825	4.81897	6.59534	7.2453	4.9684	5.49621
868	86.8		18.7473	16.3615	3.71214	4.71044	6.8544	7.24068	5.14085	5.29766
869	86.9		19.3437	16.1997	3.63555	4.99106	6.854	7.34288	4.82708	5.47246
870	87		19.1407	16.2235	4.07107	5.13431	6.94007	7.05276	4.90152	5.26976
871	87.1		19.6167	16.2841	3.97935	4.94118	6.71823	7.10107	5.03914	5.6156
872	87.2		20.0094	16.219	3.67864	4.82574	6.84269	7.3616	4.87553	5.64323
873	87.3		19.6727	16.2581	3.56443	4.9759	6.89979	7.16	4.9157	5.22913
874	87.4		19.9829	16.0775	3.84872	5.01389	6.81492	7.14305	5.13369	5.42851
875	87.5		19.7277	16.3154	3.72673	4.57373	6.93456	7.02086	4.85986	5.47314
876	87.6		20.0824	15.5581	3.71424	4.39525	7.2296	7.23167	5.0355	5.45091
877	87.7		20.4813	15.5902	3.36146	4.59102	7.23131	6.82359	4.90369	5.77938
878	87.8		19.539	15.996	3.40128	4.55213	7.32732	6.92253	4.73244	5.81681
879	87.9		19.7617	15.5714	3.52138	4.66221	7.3586	7.12981	4.86961	5.62049
880	88		19.7221	15.4614	3.54331	4.53918	7.26815	7.23043	4.88978	5.54183
881	88.1		20.423	15.2071	3.64703	4.90558	7.32821	7.13909	4.81766	5.68252
882	88.2		20.0759	14.4687	3.59452	4.94068	7.61955	7.06943	4.78024	5.47919
883	88.3		20.0839	14.6718	3.63914	4.93782	7.49967	6.72887	4.55964	5.7986
884	88.4		20.5351	15.2312	3.58721	4.89966	7.69541	6.93408	4.83158	5.66885
885	88.5		20.5491	15.1112	3.56354	4.9089	7.68186	7.38199	4.89512	5.81309
886	88.6		20.5612	15.6009	3.46584	4.92543	7.64223	7.14925	4.79725	5.85598
887	88.7		20.5855	15.3643	3.4669	4.94864	7.51664	6.90817	4.95123	5.85573
888	88.8		20.3043	15.1056	3.55687	4.75631	7.58707	6.85207	5.07613	5.95587
889	88.9		19.902	15.2714	3.25601	4.6231	7.64765	6.86977	5.2597	6.18992
890	89		20.054	15.5637	3.67542	4.57929	7.39399	6.65687	5.15871	6.08734
891	89.1		20.2356	15.3951	3.78582	4.55445	7.58082	6.63824	5.16564	6.49221
892	89.2		19.6227	14.9899	3.74723	4.4228	7.6375	6.6931	5.16043	6.56751
893	89.3		19.6507	14.659	3.56659	4.82909	7.57118	6.79491	5.0574	6.36753
894	89.4		20.0716	14.9315	3.66352	4.81122	7.41945	7.2716	5.39079	6.54629
895	89.5		20.0423	14.8932	3.88101	4.45261	7.32985	7.13434	5.01712	5.9737
896	89.6		19.6147	14.8711	3.84926	4.64423	7.50186	6.90638	5.38442	6.2847
897	89.7		19.8821	15.0083	3.74477	4.61882	7.74708	6.91527	4.68803	6.17177
898	89.8		19.4818	15.1277	3.93515	4.57898	7.74728	6.74599	4.6157	6.06972
899	89.9		19.5748	14.9061	3.60672	4.24204	7.56547	6.97895	4.88928	6.55708
900	90		19.3638	15.414	3.96582	4.21556	7.48321	6.97141	5.07349	6.29327
901	90.1		19.5485	15.6955	4.03545	4.49331	7.7353	6.82319	4.72667	6.1415
902	90.2		19.554	15.6656	4.33024	4.69485	7.47677	6.91713	4.75938	6.52663
903	90.3		19.5615	15.5	4.48799	4.79729	7.72058	6.82958	4.83586	6.52453
904	90.4		19.7985	14.9107	4.35985	5.03999	7.49358	6.85357	5.04291	6.29822
905	90.5		19.5581	15.2142	4.26721	5.20297	7.67143	6.94777	4.94657	6.52039
906	90.6		20.1131	15.112	4.13405	5.16836	7.49083	6.96803	4.79971	6.62736
907	90.7		20.0383	15.3089	4.05712	5.19202	7.51345	6.85271	4.81051	6.1909
908	90.8		20.3795	15.2999	4.12917	5.40527	7.537	7.01013	4.78181	5.92228
909	90.9		20.2194	15.5014	3.92237	5.13186	7.63906	6.81221	4.73842	6.7933
910	91		19.8809	15.4638	4.22817	5.20414	7.65873	7.10738	4.83636	6.59544
911	91.1		19.8474	15.2458	4.22777	4.94307	7.78098	7.2157	4.90411	6.63922
912	91.2		19.4951	15.2979	4.09427	5.05788	7.66169	7.31567	4.98597	6.49513
913	91.3		18.989	14.598	3.84794	5.25068	7.49178	7.23367	5.00404	6.44294
914	91.4		19.2989	14.8349	3.73178	5.24237	7.22201	7.45868	4.94725	6.55755
915	91.5		19.1055	14.4247	3.81704	5.11162	7.12166	7.57253	4.88259	6.49022
916	91.6		19.0454	14.8795	3.87272	4.69184	6.97368	7.59336	5.09778	6.75348
917	91.7		19.5511	14.9551	3.99457	4.79144	6.99095	7.58902	4.8896	6.64945
918	91.8		19.2952	15.1429	4.23416	4.96487	7.08839	7.6431	5.08665	6.82357
919	91.9		19.5748	14.4218	4.51197	5.07901	7.38954	7.45714	4.94432	6.77365
920	92		19.1831	14.2977	4.21628	5.16967	7.28745	7.58692	5.11587	6.98453
921	92.1		19.0795	14.3976	4.36334	5.17918	7.15674	8.08242	5.00973	7.14695
922	92.2		19.2705	14.1533	4.73868	5.1799	7.45834	8.42592	4.80931	6.92714
923	92.3		19.0307	14.5363	4.28377	4.99054	7.38693	8.30288	5.17243	7.08425
924	92.4		18.9187	14.5669	4.09475	5.2326	7.39521	8.23207	5.05369	7.07578
925	92.5		18.7757	14.8281	4.15355	5.13562	7.20963	8.46494	4.79965	7.07982
926	92.6		18.4758	14.5474	4.28113	5.17234	7.39343	8.04584	5.13617	7.04861
927	92.7		18.5237	14.0871	4.36419	5.54315	7.50194	7.68861	5.18112	7.13642
928	92.8		18.7555	14.1187	4.23391	5.25996	7.61802	8.01424	5.2907	7.09382
929	92.9		18.7991	13.9597	4.14726	5.1455	7.61896	7.75963	5.44554	7.70801
930	93		18.797	13.9539	4.24677	5.35446	7.69864	7.68672	5.43464	7.66954
931	93.1		18.9737	14.1346	4.28513	5.1989	7.6428	7.30062	5.43583	7.22756
932	93.2		18.8747	14.0578	4.56196	5.33328	7.8175	7.34316	5.29345	7.00609
933	93.3		18.6983	13.5387	4.46104	5.41528	7.714	7.07765	5.19628	7.57893
934	93.4		18.4206	13.5199	4.16828	5.37839	7.66954	7.35746	5.47291	7.50667
935	93.5		18.56	13.6754	4.14831	5.47353	7.29816	7.21082	5.6819	7.08605
936	93.6		18.5288	13.612	3.93212	5.22531	7.22321	6.9952	5.64525	7.09388
937	93.7		19.0364	13.7842	4.21931	5.15784	7.58659	7.48876	5.7999	6.89234
938	93.8		18.8794	13.9269	4.25418	5.2827	7.39099	7.66715	5.7427	6.93058
939	93.9		18.739	13.6751	4.48021	5.26003	7.26446	7.55048	5.40616	7.34444
940	94		18.7125	13.2885	4.46501	5.13281	6.98073	7.40397	5.57093	7.29674
941	94.1		18.6849	13.481	4.24903	5.26253	7.08719	7.46203	5.38168	7.21806
942	94.2		18.7533	13.3274	4.43794	5.09227	7.3099	7.53614	5.33295	7.05342
943	94.3		19.1917	13.04	4.34235	5.10587	7.39341	8.1096	5.42957	7.26294
944	94.4		18.8496	12.599	4.38437	5.07926	7.3511	7.8313	5.42442	7.25754
945	94.5		18.9811	12.7003	4.44861	5.50809	7.25992	7.61078	5.41805	7.32861
946	94.6		18.8571	12.4156	4.29177	5.23928	7.55228	7.61309	5.66593	7.21692
947	94.7		18.8267	12.7731	4.24973	5.0656	7.60462	7.69316	5.33771	7.27035
948	94.8		19.345	12.3569	4.42733	5.07755	7.45497	7.6081	5.41006	7.48975
949	94.9		19.1144	12.2188	4.30225	5.31769	7.46138	7.5169	5.52539	7.42381
950	95		19.042	12.395	4.35888	5.24726	7.41879	7.47319	5.45866	7.04762
951	95.1		19.0662	12.4028	4.14019	5.42645	7.6946	7.3311	5.44103	7.27126
952	95.2		19.51	11.8283	4.29962	5.62761	7.75322	7.33426	5.71761	6.73543
953	95.3		19.552	12.1126	4.11608	5.34515	7.57471	7.69626	5.41562	6.78685
954	95.4		19.6396	12.3302	4.04079	5.43746	7.55309	7.65671	5.54205	6.99821
955	95.5		19.4474	12.2249	4.17544	5.73172	7.42128	7.91069	5.42544	6.75817
956	95.6		19.6262	12.3306	3.92883	5.66343	7.2834	7.2108	5.4762	7.04069
957	95.7		19.4998	12.2489	3.97015	5.30543	7.37254	7.47955	5.3428	6.91144
958	95.8		19.8729	12.2833	4.11215	5.30626	7.26924	7.81566	5.20414	6.50868
959	95.9		19.527	12.1857	4.10617	5.51994	7.18417	7.43924	5.31048	6.74261
960	96		19.6103	12.3648	4.05836	5.37082	7.32211	7.37391	5.14178	6.51515
961	96.1		19.3821	11.6794	4.47907	5.60254	7.28544	7.60813	5.07103	6.6175
962	96.2		19.8651	11.6103	4.55403	5.39138	7.14707	7.4702	5.22055	6.82139
963	96.3		20.0946	11.581	4.48752	5.23271	7.14131	7.64021	5.26763	6.92334
964	96.4		19.3911	11.4764	4.71459	5.3724	7.54379	7.72543	5.37259	7.06901
965	96.5		19.7161	11.0562	4.4633	5.59122	7.41627	7.69014	5.34955	6.87869
966	96.6		19.45	11.4565	4.83279	5.55897	7.43656	7.56094	5.47882	7.23687
967	96.7		19.4722	11.5456	5.01387	5.527	7.46918	7.72098	5.35037	7.27613
968	96.8		19.5135	11.6468	5.06737	5.67267	7.42907	7.77768	5.37201	7.19582
969	96.9		19.4597	11.353	5.08978	5.55189	7.42128	7.74592	4.91937	7.41277
970	97		19.5428	11.4081	4.90835	5.29984	7.40753	7.84404	4.72931	7.22259
971	97.1		19.415	11.8378	4.62695	5.40458	7.27644	7.88748	5.08202	7.00668
972	97.2		19.8059	12.1653	4.46796	5.11032	7.35381	7.98072	4.93744	7.12715
973	97.3		19.8417	12.4414	4.60087	4.86283	7.43348	8.13019	4.78676	6.95727
974	97.4		19.6289	12.4155	4.58754	5.29989	7.4031	8.02756	4.93013	6.75255
975	97.5		19.4114	11.6019	4.48145	4.77312	7.41386	8.21439	4.6848	6.98799
976	97.6		19.8659	12.1833	4.06258	4.62767	7.55831	7.95048	4.91082	7.00336
977	97.7		19.9341	12.1496	4.19522	5.02262	7.47876	7.96986	4.78019	7.41622
978	97.8		19.9485	12.0797	4.72692	5.45782	7.56869	7.93026	5.02825	7.54843
979	97.9		20.0463	12.2373	4.53185	5.44484	7.66436	7.64942	4.98505	7.19514
980	98		19.6879	11.8783	4.36274	5.32671	7.76458	7.68104	4.64461	7.20497
981	98.1		19.4109	12.0776	4.49519	5.46543	7.67724	7.67704	4.94232	6.84855
982	98.2		20.0983	11.906	4.40044	5.65823	7.67482	7.67221	4.96146	7.12355
983	98.3		20.0848	12.4953	4.6281	5.50823	7.98568	7.70597	4.94635	7.33928
984	98.4		19.8298	12.6289	4.73462	5.63567	7.74941	7.85342	4.83025	7.18652
985	98.5		19.5081	11.9556	4.50365	5.80321	7.83576	7.67538	4.76333	7.30157
986	98.6		19.7097	12.186	4.41942	5.73975	7.76971	7.30167	4.68672	7.68082
987	98.7		19.9084	12.393	4.61667	5.55219	7.73166	7.60655	4.5727	7.38116
988	98.8		19.7385	12.2918	4.52172	5.34276	7.90475	7.48096	4.504	7.14019
989	98.9		20.0956	11.8319	4.54087	5.3811	7.89282	7.38674	4.5604	7.66178
990	99		19.7814	12.042	4.43893	5.44364	8.00149	7.41093	4.61878	7.43689
991	99.1		20.3767	11.8143	4.50993	5.26834	7.84938	7.252	4.56264	7.59816
992	99.2		20.5558	11.5881	4.49862	5.15222	7.79639	7.40856	4.64183	7.71973
993	99.3		20.4922	12.1028	4.41957	5.37636	7.79226	7.30686	4.74181	7.6627
994	99.4		20.5866	11.6114	3.99894	5.50938	7.81198	7.42398	4.63362	7.84029
995	99.5		20.4741	11.6654	4.49913	5.50395	7.98144	7.50542	4.63406	7.60819
996	99.6		20.8366	11.7532	4.43771	5.37212	7.98507	7.39894	4.84357	7.9044
997	99.7		21.5686	11.7222	4.34373	5.62136	7.9449	7.46472	5.05685	8.08094
998	99.8		21.3836	11.2965	4.35187	5.65755	7.65671	7.46121	5.12374	8.11652
999	99.9		20.9741	11.6802	4.34041	5.49845	7.65528	7.46825	4.91468	7.54898

## Sheet: WT rmsf Fig7d
	Amino-acid number		Run 1		Run 2		Run 3
			Chain A	Chain B	Chain A	Chain B	Chain A	Chain B
0	47		4.99306		8.77683		4.5734
1	48		3.91106		6.37014		3.2154
2	49		3.08831		4.91358		2.11357
3	50		2.45192	4.70801	3.51887	5.67073	1.75119	2.13455
4	51		2.51553	3.35532	3.1836	3.6887	1.78133	1.32798
5	52		1.7213	1.80498	1.79054	1.76849	1.35038	1.27037
6	53		1.42915	1.52802	1.34383	1.38389	1.13681	1.00287
7	54		1.39623	1.45654	1.29185	1.41384	1.1678	0.993801
8	55		1.44306	1.46936	1.33158	1.48297	1.20571	1.05626
9	56		1.30513	1.36342	1.20952	1.26528	1.03818	0.957667
10	57		1.17512	1.23977	1.05604	1.12651	0.937494	0.871853
11	58		1.28406	1.28117	1.14098	1.28367	1.0945	0.973206
12	59		1.25836	1.25005	1.10729	1.22124	1.04944	0.931956
13	60		1.0625	1.08803	0.909285	0.947955	0.826062	0.779542
14	61		1.05647	1.05689	0.927631	0.992999	0.901459	0.841536
15	62		1.10112	1.06706	0.972401	1.06718	1.00419	0.884982
16	63		0.993095	0.968991	0.848252	0.905497	0.833319	0.760844
17	64		0.849561	0.831925	0.731895	0.775552	0.662	0.670071
18	65		0.9147	0.887929	0.839193	0.910905	0.844979	0.792071
19	66		0.945537	0.897582	0.853252	0.916092	0.913372	0.793746
20	67		0.842324	0.811635	0.745903	0.777023	0.738253	0.688434
21	68		0.752005	0.739024	0.697807	0.746056	0.667886	0.673344
22	69		0.85224	0.836013	0.829918	0.875352	0.898706	0.817806
23	70		0.912593	0.934412	0.901316	0.893957	1.02038	0.826617
24	71		0.789755	0.802764	0.775173	0.779871	0.826382	0.730965
25	72		0.793963	0.860894	0.804735	0.834305	0.788137	0.852937
26	73		1.02199	1.16956	1.10597	1.04577	1.1841	1.0595
27	74		1.0645	1.19801	1.15505	1.04031	1.26855	1.03708
28	75		0.932921	1.01259	0.953635	0.914811	0.919117	0.979126
29	76		1.15263	1.51863	1.25375	1.25296	1.13001	1.32511
30	77		1.47295	1.80391	1.99531	1.52173	1.90245	1.72297
31	78		1.38888	1.49357	1.49733	1.36347	1.32561	1.62601
32	79		1.15112	1.41124	1.43942	1.23245	1.06431	1.44825
33	80		1.24502	1.4281	1.30431	1.39686	1.12236	1.68149
34	81		1.26	1.38365	1.28242	1.19847	1.11972	1.47199
35	82		0.993709	1.05864	1.04816	0.941862	0.894098	0.990723
36	83		0.890216	0.943666	0.87261	0.941706	0.804261	1.12856
37	84		1.03401	1.0961	0.984565	1.06949	0.966177	1.30916
38	85		0.922967	0.9677	0.86084	0.91682	0.859861	0.98169
39	86		0.75007	0.765484	0.731957	0.722157	0.737544	0.721736
40	87		0.903301	0.893298	0.866661	0.826349	0.878136	0.871552
41	88		0.941385	0.932467	0.886621	0.837695	0.879643	0.849073
42	89		0.783586	0.781681	0.760694	0.727911	0.757697	0.657346
43	90		0.863527	0.841079	0.91305	0.826352	0.909642	0.753483
44	91		1.05621	1.00756	0.99697	0.97638	1.01671	0.888738
45	92		1.02622	0.970462	0.828584	0.854123	0.813684	0.7504
46	93		0.963915	0.899583	0.883578	0.834541	0.834836	0.704581
47	94		1.07481	0.976827	1.06692	1.0341	1.05783	0.91306
48	95		1.12905	1.00796	0.963594	0.997492	0.972176	0.91709
49	96		1.10566	1.00787	0.915836	0.903425	0.835162	0.834308
50	97		1.17711	1.0911	1.08295	1.10195	1.02662	1.00687
51	98		1.2519	1.11136	1.09677	1.16068	1.11186	1.095
52	99		1.24842	1.05285	1.00496	0.962142	0.944253	1.00007
53	100		1.29004	1.18888	1.11322	1.08589	0.973015	1.11234
54	101		1.33864	1.32363	1.20105	1.32201	1.17417	1.29964
55	102		1.27597	1.21687	1.14175	1.15382	1.11595	1.30694
56	103		1.30733	1.16982	1.14038	1.01294	0.967807	1.18603
57	104		1.34123	1.34409	1.23818	1.24695	1.10246	1.1614
58	105		1.23788	1.33522	1.15311	1.30999	1.1618	1.1969
59	106		1.19248	1.20317	1.12729	1.1296	1.00115	1.18042
60	107		1.34576	1.20245	1.2901	1.02271	1.01485	1.08678
61	108		1.41343	1.35145	1.28078	1.18344	1.18086	1.05038
62	109		1.23125	1.32825	1.1868	1.29418	1.08538	1.12637
63	110		1.06572	1.12425	1.0499	1.02223	0.873428	1.02618
64	111		1.26577	1.25227	1.12876	1.01385	1.08223	0.886324
65	112		1.4155	1.43777	1.25626	1.35198	1.27007	1.02599
66	113		1.21395	1.28978	1.11431	1.29434	1.07969	1.02744
67	114		1.1352	1.14338	1.04161	0.967381	0.979591	0.890328
68	115		1.55432	1.50829	1.34241	1.29797	1.38851	1.03953
69	116		1.6309	1.64236	1.39565	1.58357	1.42356	1.17425
70	117		1.46349	1.44357	1.22773	1.34366	1.19001	1.12483
71	118		1.68757	1.565	1.46289	1.28211	1.4875	1.21434
72	119		2.14958	2.00157	1.76978	1.75559	1.90729	1.55107
73	120		2.17757	2.06505	1.70381	1.842	1.85041	1.66857
74	121		2.19987	2.07534	1.81961	1.68111	1.93363	1.72705
75	122		2.82471	2.73035	2.31463	2.25197	2.66362	2.14786
76	123		4.86358	4.20026	3.21911	3.74993	4.01396	3.51918

## Sheet: Register shift rmsf SupFig6b
	Amino-acid number		Shift 1		Shift 2		Shift 3		Shift 4		Shift 5		Shift 6		Shift 7		Shift 8
			Chain A	Chain B	Chain A	Chain B	Chain A	Chain B	Chain A	Chain B	Chain A	Chain B	Chain A	Chain B	Chain A	Chain B	Chain A	Chain B
0	47		9.21272		19.8904		2.3932		9.10444		6.9887		2.94671		6.12005		4.86677
1	48		8.77606		20.0565		1.97332		7.62843		6.85653		2.67958		3.99609		4.14169
2	49		7.71886		19.6924		1.8698		6.69081		5.86951		2.62878		2.4783		3.4191
3	50		7.20886	8.20699	17.7247	5.35022	1.47476	2.01585	5.75587	3.18635	5.77853	6.29509	2.28895	2.95221	2.43483	2.12412	3.18532	8.25923
4	51		7.23481	8.12009	15.8994	4.89546	1.5048	2.04098	4.7402	2.91803	5.14014	3.74656	1.85129	2.56021	2.48132	2.34882	2.8898	6.81762
5	52		6.75247	7.12264	16.2259	4.17422	1.70518	2.24223	3.88962	2.57055	4.18616	2.96067	2.02846	2.61004	2.3021	2.1727	2.48872	5.49757
6	53		5.86935	6.27734	15.4561	3.68927	1.50291	2.15647	3.50888	2.14957	3.83497	3.43325	1.94773	2.39998	2.03435	1.72766	2.17488	4.73882
7	54		5.78841	6.34992	12.9699	3.73123	1.36588	1.60087	3.01803	2.01638	3.68244	2.47754	1.47029	1.90858	1.66386	1.91754	1.9566	3.06012
8	55		5.80367	6.4618	12.3038	3.64458	1.72253	1.79419	2.64255	2.06814	3.6428	2.21396	1.48337	1.94201	1.76353	2.0203	1.94375	1.86697
9	56		5.04175	5.72631	12.4723	3.25196	1.72436	1.74531	2.41406	1.90033	3.17886	1.90569	1.66547	1.92492	1.90877	1.67219	1.74212	1.66736
10	57		4.33511	5.27807	10.7114	2.94264	1.4882	1.40966	2.31002	1.59244	2.88142	1.79573	1.40195	1.66186	1.62979	1.54228	1.57771	1.41644
11	58		4.5043	5.46877	8.54421	2.91623	1.57911	1.39788	1.97042	1.69111	2.99396	1.99605	1.06068	1.49947	1.44527	1.74707	1.7239	1.57472
12	59		4.20556	5.34303	9.0329	3.43408	1.47566	1.49261	1.97128	1.74294	2.83816	1.98452	1.2708	1.61817	1.7393	1.61512	1.93554	1.65565
13	60		3.54736	4.66636	8.85192	3.19343	1.11697	1.39265	1.7312	1.44892	2.43689	1.93287	1.44529	1.57158	1.73048	1.31434	1.83533	1.3913
14	61		3.52049	4.36902	6.43339	2.45919	1.03631	1.27896	1.63283	1.33002	2.30826	2.16606	1.22534	1.52735	1.42188	1.31516	1.80809	1.2912
15	62		3.41436	4.67115	5.36192	3.1474	1.20124	1.42996	1.75102	1.46846	2.59388	2.0587	1.09561	1.66542	1.40319	1.38503	1.8004	1.65777
16	63		2.90295	4.56728	6.45306	3.9306	1.22955	1.3874	1.66492	1.36411	2.40126	2.25049	1.27141	1.77277	1.31081	1.18937	1.71954	1.70266
17	64		2.77193	3.97565	5.99944	3.28796	1.04616	1.53791	1.34824	1.07375	2.08075	2.93346	2.00616	1.843	1.29571	1.06839	1.54274	1.37179
18	65		2.90323	3.84704	3.41832	2.74677	1.05446	1.7946	1.51906	1.18908	2.36676	2.90603	1.86997	1.39376	1.42513	1.2304	1.42933	1.52803
19	66		2.56348	4.54885	3.63351	3.85366	1.28806	1.64272	1.68103	1.4713	2.50368	3.00961	2.0076	1.71978	1.35418	1.11029	1.55954	2.00076
20	67		2.33502	4.55166	5.36223	4.08179	1.46195	1.78822	1.30862	1.32845	2.2236	2.87995	1.89245	1.77957	1.19869	0.902101	1.40132	1.93061
21	68		2.60262	3.96645	5.03847	3.05615	1.36511	1.67267	1.19867	1.18882	2.43941	3.96447	1.66765	1.45936	1.39464	1.23912	1.13804	1.56532
22	69		2.56444	4.31209	3.59264	3.2757	1.44199	1.54492	1.49025	1.55858	2.78441	4.13446	1.8455	1.68877	1.63095	1.37994	1.41283	2.03124
23	70		2.39355	5.18009	4.13165	4.55433	1.91104	1.77239	1.59997	1.67093	2.6045	4.7047	2.01795	2.35519	1.54632	1.28301	1.55906	2.40789
24	71		2.73642	5.04569	5.97584	4.3256	2.301	1.75942	1.43348	1.38909	2.68886	4.85415	1.78885	2.84425	1.61319	1.5554	1.3314	2.03429
25	72		3.02021	4.6199	5.84378	3.40694	2.58497	1.76131	1.87118	1.72887	3.27054	4.40226	1.62101	2.3081	2.26668	1.92187	1.49919	1.86251
26	73		2.84803	5.56092	4.50886	4.42051	3.20203	2.24528	2.19916	2.20697	3.29788	4.84098	2.08322	2.47132	2.52626	1.98849	1.90272	2.40254
27	74		3.12302	6.38337	5.42716	5.54046	3.32862	2.28926	2.66086	2.33682	3.11244	4.33425	2.29729	2.9394	2.73568	2.18119	1.92771	2.75532
28	75		3.63587	5.99696	7.26321	4.95419	2.90004	2.21618	2.96432	2.39902	3.85236	4.80495	2.28959	3.22279	2.80179	2.74968	1.93396	2.59127
29	76		3.9173	5.89749	6.87859	4.30379	3.33294	2.66524	3.85752	3.50109	3.55051	5.24403	2.63811	4.61068	3.45768	3.31185	2.25953	2.71042
30	77		4.38026	5.15349	7.12019	3.9691	3.10223	3.38651	4.04644	4.13052	3.76002	4.87383	4.26472	5.3352	3.75857	4.37729	2.2013	2.57096
31	78		4.42221	5.41106	6.87858	3.78575	3.27961	3.21517	4.48304	5.04269	3.13502	5.5266	3.80579	5.41125	3.85275	3.92264	2.47183	2.89401
32	79		4.72268	5.84785	6.58463	4.35352	2.46109	2.94671	3.35468	6.05027	3.92012	4.33545	4.40365	4.36839	3.52531	3.51102	2.69142	2.64346
33	80		5.20746	6.03957	6.44354	4.79694	2.18474	2.78797	2.83755	5.19847	4.7286	3.52603	3.75875	4.28662	3.24783	3.40774	2.80525	2.63718
34	81		4.86984	6.0075	6.14733	5.74824	1.98488	2.73133	2.37577	4.35745	4.44713	3.51558	3.93854	4.33295	3.15644	3.47674	2.83907	2.47194
35	82		4.08049	3.9943	4.96304	5.18197	1.57385	2.3587	2.27147	4.93321	2.9989	2.74897	3.12263	3.15406	2.40184	3.5949	2.14659	1.96047
36	83		4.93404	3.12118	4.51663	4.43975	1.62142	1.81493	2.07814	3.89156	3.23579	2.83498	2.53455	2.48535	2.09448	2.77099	1.77613	1.71423
37	84		5.63303	3.32199	4.456	5.65233	2.00687	1.68195	1.80091	2.24883	3.63309	2.64091	2.48541	2.94093	2.02638	2.20002	2.10701	1.65366
38	85		4.77413	2.71765	4.19638	5.63043	1.94057	1.61966	1.63708	1.47811	2.66924	2.49445	1.64341	2.18216	2.28466	2.23593	2.00184	1.35931
39	86		4.80245	2.87583	3.79613	4.16334	1.59201	1.23581	1.66267	1.61419	2.23121	2.25671	1.27394	2.02397	2.2437	2.12258	1.33991	1.26158
40	87		5.21808	3.29616	3.95426	4.57924	1.89283	1.1476	1.53594	1.64099	2.88249	2.12944	1.24067	2.81944	2.13018	1.81541	1.37077	1.23869
41	88		4.75785	2.87794	4.04782	5.39635	2.00874	1.31399	1.39499	1.21443	2.42898	2.04367	1.25088	2.18228	1.94188	1.62821	1.60277	1.12605
42	89		4.14299	2.63088	3.61916	4.38967	1.77055	1.14611	1.36191	0.882446	1.85016	1.92666	1.14867	2.1959	1.75173	1.60902	1.61187	0.993867
43	90		4.55324	3.21715	3.62964	3.51351	1.88383	0.941909	1.50236	0.953118	2.39005	1.8577	1.02921	1.757	1.71148	1.76695	1.34121	1.09846
44	91		4.94942	3.30577	4.12787	4.73634	2.08868	1.15038	1.56914	1.0774	2.38613	1.90081	1.10522	2.08392	1.53551	1.69878	1.28921	1.16143
45	92		4.52301	2.89758	3.86138	4.79948	1.95618	1.18015	1.55409	1.03591	1.71767	1.82978	1.02347	1.65388	1.39051	1.51497	1.22416	1.1204
46	93		4.38817	3.23448	3.35137	3.36787	1.78556	1.00022	1.63322	0.990256	2.04745	1.74771	0.915761	1.13299	1.43693	1.79768	1.1006	1.11589
47	94		4.86153	3.69097	3.8431	3.62196	1.91137	1.04164	1.84129	1.08228	2.43718	1.71009	1.11997	1.64559	1.47538	2.06934	1.23562	1.30556
48	95		5.20127	3.68106	4.14059	4.73375	1.9609	1.26184	1.92157	1.2403	1.88656	1.7655	1.20932	1.93747	1.35766	1.8511	1.32532	1.39318
49	96		4.94953	3.7336	3.4691	3.94847	1.69248	1.07806	1.77256	1.26276	1.74028	1.83074	1.05156	1.38723	1.35012	1.62917	1.22383	1.26089
50	97		5.0151	4.14287	3.42779	2.66021	1.65905	0.884644	1.7521	1.32546	2.34845	1.70717	1.05956	1.19397	1.47491	1.95999	1.2834	1.3093
51	98		5.6528	4.94043	4.12622	3.4316	1.89782	1.18638	1.81709	1.42234	2.17578	1.57544	1.33393	1.89078	1.45317	2.04587	1.53045	1.48023
52	99		5.89477	5.95894	3.67718	3.80905	1.79941	1.2077	1.80297	1.52399	1.7403	1.75423	1.38377	1.95946	1.49775	1.71564	1.48587	1.44006
53	100		5.72629	6.09497	2.84953	2.61433	1.54922	0.933633	1.76272	1.61296	2.29458	1.81621	1.18257	1.29661	1.60044	1.72266	1.40343	1.3948
54	101		5.97935	5.68399	3.68391	2.37318	1.70824	1.08633	1.77804	1.65326	2.39346	1.67127	1.19873	1.38253	1.73425	2.08018	1.60491	1.55157
55	102		6.85941	6.13215	3.90776	3.39083	1.86999	1.23916	1.77754	1.7873	2.34027	1.64079	1.60158	1.90237	1.70307	1.98497	1.73932	1.64558
56	103		6.77584	6.70087	2.84958	2.8318	1.65119	1.10761	1.81605	1.95002	2.66966	1.72917	1.62017	1.7211	1.55877	1.73809	1.65275	1.60947
57	104		6.36907	6.31784	3.23139	1.96548	1.53082	1.13474	1.82868	2.02715	2.82906	1.79726	1.34511	1.34306	1.69141	1.97192	1.682	1.71773
58	105		6.8621	5.96312	4.11241	2.82739	1.78326	1.35535	1.81736	2.09108	2.9379	1.7877	1.62427	1.55144	1.83182	2.20999	1.92065	1.88605
59	106		7.86279	7.03061	3.40724	2.94729	1.83796	1.26343	1.81709	2.32563	3.43767	1.79538	2.0965	1.89005	1.69342	2.08161	2.0551	1.95483
60	107		7.59848	7.40714	3.0147	2.1375	1.56897	1.11361	1.93774	2.46547	3.77213	1.82791	2.03271	1.83629	1.57924	1.93499	1.98352	2.10841
61	108		7.395	6.66013	4.22135	2.45697	1.688	1.33741	1.96521	2.35787	3.87403	1.91974	1.80996	1.66584	1.63952	2.14948	2.05463	2.33099
62	109		8.68221	7.14159	4.352	3.12697	1.94834	1.44961	1.92536	2.33971	4.89801	1.90808	2.27531	1.94178	1.56935	1.94165	2.32193	2.47017
63	110		9.56291	8.22793	3.46557	2.66036	2.09531	1.31727	2.01984	2.12717	4.92275	1.82778	2.59871	2.36478	1.38627	1.48046	2.44525	2.69039
64	111		9.01022	8.03987	4.29289	2.35339	1.80669	1.39846	2.25673	1.9853	3.77339	1.95661	2.33323	2.41514	1.57867	1.83875	2.66094	2.9488
65	112		9.16178	7.62288	5.32154	3.1452	1.96645	1.58919	2.23735	1.92349	4.19509	2.0666	2.75211	2.28347	1.71543	1.99892	2.90226	3.11416
66	113		10.7529	8.72121	4.81549	3.27041	2.10716	1.388	2.22247	1.91086	4.43586	2.0165	3.36053	2.59086	1.6133	1.85544	3.30092	3.56332
67	114		11.2403	9.52172	4.67586	2.71188	1.91535	1.48927	2.54786	1.81078	3.66313	2.08697	3.31534	3.04738	1.71793	1.99415	4.05151	4.32248
68	115		10.7219	9.15148	6.1179	3.10934	2.12671	1.90454	2.82982	2.20251	3.48331	2.34494	3.96433	3.09628	2.10843	2.52552	4.4915	4.44165
69	116		12.4578	9.4269	6.51992	3.94612	2.52586	1.82973	2.85567	2.41445	4.54058	2.46828	4.99726	3.52662	2.26014	2.60404	5.1559	5.56386
70	117		13.8143	10.6714	5.84648	3.82484	3.42776	2.15235	2.94877	2.39012	4.30758	2.43624	4.80011	4.22361	2.3654	4.94885	6.25814	7.68009
71	118		13.3086	11.079	6.74832	3.69757	4.17768	4.02264	3.79478	2.81932	5.37697	2.85171	4.71074	5.07108	2.79783	6.51028	6.5424	7.34366
72	119		14.2267	10.8764	8.03062	4.83434	4.72187	4.92981	4.89957	3.82715	6.94582	4.33787	5.2364	6.26981	3.19277	7.02468	5.94093	5.97966
73	120		15.507	11.8489	7.80207	5.4515	4.79699	5.22434	5.87733	5.5558	8.63279	6.61303	5.48183	7.27433	3.50866	7.82571	6.73366	7.50542
74	121		15.002	13.1677	7.63996	6.17393	6.61404	6.424	7.96988	7.26388	9.77785	8.09142	6.00869	8.3716	4.14738	9.78683	7.9925	9.53073
75	122		15.6798	14.0803	8.82546	7.62382	8.50133	8.36014	9.74882	9.06012	10.806	9.62429	7.00588	9.68295	4.91417	10.9631	8.73062	10.444
76	123		15.9574	15.4737	9.9346	9.71993	10.2691	10.3568	11.341	10.8131	12.063	11.1894	8.44955	11.3641	6.77217	12.9206	10.0688	11.9607
